# Supplementary material for: Computational and functional studies of the PI(4,5)P2 binding site of the TRPM3 ion channel reveal interactions with other regulators
Source: J Biol Chem. 2022 Sep 28;298(11):102547. doi: 10.1016/j.jbc.2022.102547 (PMC9647539; doi:10.1016/j.jbc.2022.102547)
Supplement: Supporting information [file mmc1.zip]

Archive with 1 entries (1 files):
- jbc_102547_mmc1.pdb
