# Supplementary material for: Computational and functional studies of the PI(4,5)P2 binding site of the TRPM3 ion channel reveal interactions with other regulators
Source: J Biol Chem. 2022 Sep 28;298(11):102547. doi: 10.1016/j.jbc.2022.102547 (PMC9647539; doi:10.1016/j.jbc.2022.102547)
Supplement: Supporting information [file mmc1.zip › jbc_102547_mmc1.pdb]

############ 
## Supplemental File to: 
# Computational and functional characterization of the PI(4,5)P2 binding site of the TRPM3 ion channel   
# Siyuan Zhao (1), Matthew Gabrielle (1), Vincenzo Carnevale (2,3), Eleonora Gianti (2,4)*, Tibor Rohacs (1)* 
# (1) Department of Pharmacology, Physiology and Neuroscience, Rutgers, New Jersey Medical School, Newark, NJ 07103 
# (2) Institute for Computational Molecular Science, (3) Department of Biology, (4) Department of Chemistry, Temple University, Philadelphia, PA 19122 
# *Correspondence: tibor.rohacs@rutgers.edu, or egianti@temple.edu 
# 
# https://doi.org/10.1101/2022.06.05.494899 
#
# Structural model of TRPM3 in complex with a phospholipid (PI(4,5)P2 with short tails).
#
## The authors request that any published work derived from the use of such data include a reference to this publication. 
############
HELIX    1   1 ASP A  165  THR A  172  1                                   8
HELIX    2   2 PRO A  197  MET A  212  1                                  16
HELIX    3   3 VAL A  227  SER A  240  1                                  14
HELIX    4   4 TRP A  254  ILE A  256  1                                   3
HELIX    5   5 ALA A  305  LEU A  319  1                                  15
HELIX    6   6 LEU A  332  SER A  334  1                                   3
HELIX    7   7 PRO A  366  ARG A  377  1                                  12
HELIX    8   8 ASP A  395  LYS A  402  1                                   8
HELIX    9   9 GLU A  405  ILE A  410  1                                   6
HELIX   10  10 GLU A  412  THR A  425  1                                  14
HELIX   11  11 TYR A  428  THR A  431  1                                   4
HELIX   12  12 ALA A  433  CYS A  443  1                                  11
HELIX   13  13 ILE A  463  GLY A  474  1                                  12
HELIX   14  14 LEU A  483  ALA A  488  1                                   6
HELIX   15  15 VAL A  492  PHE A  500  1                                   9
HELIX   16  16 VAL A  508  VAL A  520  1                                  13
HELIX   17  17 VAL A  524  GLU A  532  1                                   9
HELIX   18  18 ILE A  543  TYR A  550  1                                   8
HELIX   19  19 TYR A  561  ASP A  566  1                                   6
HELIX   20  20 ILE A  581  TYR A  589  1                                   9
HELIX   21  21 HIS A  662  LEU A  670  1                                   9
HELIX   22  22 GLN A  674  GLN A  682  1                                   9
HELIX   23  23 ALA A  687  ALA A  705  1                                  19
HELIX   24  24 ASP A  709  GLN A  739  1                                  31
HELIX   25  25 GLU A  741  LEU A  748  1                                   8
HELIX   26  26 CYS A  760  ALA A  766  1                                   7
HELIX   27  27 ARG A  770  ALA A  774  1                                   5
HELIX   28  28 THR A  776  TRP A  786  1                                  11
HELIX   29  29 GLY A  797  LEU A  805  1                                   9
HELIX   30  30 PRO A  807  SER A  812  1                                   6
HELIX   31  31 THR A  844  GLU A  846  1                                   3
HELIX   32  32 LYS A  877  LEU A  880  1                                   4
HELIX   33  33 PRO A  882  TYR A  891  1                                  10
HELIX   34  34 PRO A  894  VAL A  918  1                                  25
HELIX   35  35 THR A  926  GLU A  945  1                                  20
HELIX   36  36 LEU A  954  GLN A  963  1                                  10
HELIX   37  37 TYR A  965  LEU A  985  1                                  21
HELIX   38  38 SER A  992  VAL A 1015  1                                  24
HELIX   39  39 GLY A 1020  MET A 1025  1                                   6
HELIX   40  40 MET A 1030  ILE A 1054  1                                  25
HELIX   41  41 SER A 1062  TYR A 1078  1                                  17
HELIX   42  42 ILE A 1113  GLU A 1165  1                                  53
HELIX   43  43 PHE A 1176  CYS A 1187  1                                  12
HELIX   44  44 ASP A 1210  ASN A 1236  1                                  27
HELIX   45  45 ASN A 1239  VAL A 1260  1                                  22
HELIX   46  46 VAL A 1274  ALA A 1279  1                                   6
HELIX   47  47 ASP B  165  THR B  172  1                                   8
HELIX   48  48 PRO B  197  MET B  212  1                                  16
HELIX   49  49 VAL B  227  SER B  240  1                                  14
HELIX   50  50 ALA B  305  LEU B  319  1                                  15
HELIX   51  51 PRO B  366  ARG B  377  1                                  12
HELIX   52  52 ASP B  395  LYS B  402  1                                   8
HELIX   53  53 GLU B  405  GLY B  407  1                                   3
HELIX   54  54 ASN B  411  THR B  425  1                                  15
HELIX   55  55 TYR B  428  THR B  431  1                                   4
HELIX   56  56 ALA B  433  CYS B  443  1                                  11
HELIX   57  57 ILE B  463  GLY B  474  1                                  12
HELIX   58  58 LEU B  483  ALA B  488  1                                   6
HELIX   59  59 VAL B  492  PHE B  500  1                                   9
HELIX   60  60 VAL B  508  VAL B  520  1                                  13
HELIX   61  61 VAL B  524  GLU B  532  1                                   9
HELIX   62  62 ILE B  543  TYR B  550  1                                   8
HELIX   63  63 TYR B  561  LYS B  568  1                                   8
HELIX   64  64 PRO B  574  ARG B  577  1                                   4
HELIX   65  65 GLY B  584  TYR B  589  1                                   6
HELIX   66  66 HIE B  662  LEU B  670  1                                   9
HELIX   67  67 GLN B  674  GLN B  682  1                                   9
HELIX   68  68 ALA B  687  GLU B  707  1                                  21
HELIX   69  69 ASP B  709  GLN B  739  1                                  31
HELIX   70  70 GLU B  741  LEU B  748  1                                   8
HELIX   71  71 CYS B  760  ALA B  766  1                                   7
HELIX   72  72 ARG B  770  ALA B  774  1                                   5
HELIX   73  73 THR B  776  TRP B  786  1                                  11
HELIX   74  74 GLY B  797  LEU B  805  1                                   9
HELIX   75  75 PRO B  807  SER B  812  1                                   6
HELIX   76  76 GLN B  833  GLU B  836  1                                   4
HELIX   77  77 ARG B  867  LYS B  869  1                                   3
HELIX   78  78 LEU B  883  TYR B  891  1                                   9
HELIX   79  79 PRO B  894  VAL B  918  1                                  25
HELIX   80  80 THR B  926  GLU B  945  1                                  20
HELIX   81  81 LEU B  954  GLN B  963  1                                  10
HELIX   82  82 TYR B  965  LEU B  985  1                                  21
HELIX   83  83 SER B  992  VAL B 1015  1                                  24
HELIX   84  84 GLY B 1020  MET B 1025  1                                   6
HELIX   85  85 MET B 1030  ILE B 1054  1                                  25
HELIX   86  86 SER B 1062  TYR B 1078  1                                  17
HELIX   87  87 ILE B 1113  GLU B 1165  1                                  53
HELIX   88  88 PHE B 1176  LEU B 1186  1                                  11
HELIX   89  89 ASP B 1210  ASN B 1236  1                                  27
HELIX   90  90 ASN B 1239  LEU B 1257  1                                  19
HELIX   91  91 ILE B 1276  ALA B 1279  1                                   4
HELIX   92  92 ASP C  165  THR C  172  1                                   8
HELIX   93  93 PRO C  197  MET C  212  1                                  16
HELIX   94  94 VAL C  227  SER C  240  1                                  14
HELIX   95  95 TRP C  254  ILE C  256  1                                   3
HELIX   96  96 ALA C  305  LEU C  319  1                                  15
HELIX   97  97 PRO C  366  ARG C  377  1                                  12
HELIX   98  98 ASP C  395  LYS C  402  1                                   8
HELIX   99  99 GLU C  405  ILE C  410  1                                   6
HELIX  100 100 GLU C  412  THR C  425  1                                  14
HELIX  101 101 TYR C  428  THR C  431  1                                   4
HELIX  102 102 ALA C  433  CYS C  443  1                                  11
HELIX  103 103 ILE C  463  GLY C  474  1                                  12
HELIX  104 104 LEU C  483  ALA C  488  1                                   6
HELIX  105 105 VAL C  492  PHE C  500  1                                   9
HELIX  106 106 VAL C  508  VAL C  520  1                                  13
HELIX  107 107 VAL C  524  GLU C  532  1                                   9
HELIX  108 108 ILE C  543  TYR C  550  1                                   8
HELIX  109 109 TYR C  561  VAL C  567  1                                   7
HELIX  110 110 ILE C  583  TYR C  589  1                                   7
HELIX  111 111 HIE C  662  LEU C  670  1                                   9
HELIX  112 112 GLN C  674  GLN C  682  1                                   9
HELIX  113 113 ALA C  687  HIE C  703  1                                  17
HELIX  114 114 ASP C  709  GLN C  739  1                                  31
HELIX  115 115 GLU C  741  LEU C  748  1                                   8
HELIX  116 116 ASN C  754  ASN C  757  1                                   4
HELIX  117 117 CYS C  760  ALA C  766  1                                   7
HELIX  118 118 ARG C  770  ALA C  774  1                                   5
HELIX  119 119 THR C  776  TRP C  786  1                                  11
HELIX  120 120 GLY C  797  LEU C  805  1                                   9
HELIX  121 121 PRO C  807  SER C  812  1                                   6
HELIX  122 122 LEU C  883  TYR C  891  1                                   9
HELIX  123 123 PRO C  894  VAL C  918  1                                  25
HELIX  124 124 THR C  926  GLU C  945  1                                  20
HELIX  125 125 LEU C  954  GLN C  963  1                                  10
HELIX  126 126 TYR C  965  LEU C  985  1                                  21
HELIX  127 127 SER C  992  VAL C 1015  1                                  24
HELIX  128 128 GLY C 1020  MET C 1025  1                                   6
HELIX  129 129 MET C 1030  ILE C 1054  1                                  25
HELIX  130 130 SER C 1062  TYR C 1078  1                                  17
HELIX  131 131 ILE C 1113  GLU C 1165  1                                  53
HELIX  132 132 ILE C 1174  CYS C 1187  1                                  14
HELIX  133 133 ASP C 1210  ASN C 1236  1                                  27
HELIX  134 134 ASN C 1239  VAL C 1260  1                                  22
HELIX  135 135 VAL C 1274  ALA C 1279  1                                   6
HELIX  136 136 ASP D  165  THR D  172  1                                   8
HELIX  137 137 PRO D  197  MET D  212  1                                  16
HELIX  138 138 VAL D  227  SER D  240  1                                  14
HELIX  139 139 TRP D  254  ILE D  256  1                                   3
HELIX  140 140 ALA D  305  LEU D  319  1                                  15
HELIX  141 141 PRO D  366  ARG D  377  1                                  12
HELIX  142 142 ASP D  395  LYS D  402  1                                   8
HELIX  143 143 GLU D  405  ILE D  410  1                                   6
HELIX  144 144 GLU D  412  THR D  425  1                                  14
HELIX  145 145 TYR D  428  THR D  431  1                                   4
HELIX  146 146 ALA D  433  CYS D  443  1                                  11
HELIX  147 147 ILE D  463  GLY D  474  1                                  12
HELIX  148 148 LEU D  483  ALA D  488  1                                   6
HELIX  149 149 VAL D  492  PHE D  500  1                                   9
HELIX  150 150 VAL D  508  VAL D  520  1                                  13
HELIX  151 151 VAL D  524  GLU D  532  1                                   9
HELIX  152 152 SER D  544  ASN D  551  1                                   8
HELIX  153 153 TYR D  561  LYS D  569  1                                   9
HELIX  154 154 ILE D  583  TYR D  589  1                                   7
HELIX  155 155 ASN D  598  THR D  600  1                                   3
HELIX  156 156 LYS D  618  LYS D  621  1                                   4
HELIX  157 157 ILE D  654  HIS D  656  1                                   3
HELIX  158 158 PRO D  660  LEU D  670  1                                  11
HELIX  159 159 GLN D  674  GLN D  682  1                                   9
HELIX  160 160 ALA D  687  HIS D  703  1                                  17
HELIX  161 161 ASP D  709  GLN D  739  1                                  31
HELIX  162 162 GLU D  741  LEU D  748  1                                   8
HELIX  163 163 ASN D  754  ASN D  757  1                                   4
HELIX  164 164 CYS D  760  ALA D  766  1                                   7
HELIX  165 165 ARG D  770  ALA D  774  1                                   5
HELIX  166 166 THR D  776  TRP D  786  1                                  11
HELIX  167 167 GLY D  797  LEU D  805  1                                   9
HELIX  168 168 PRO D  807  SER D  812  1                                   6
HELIX  169 169 GLY D  884  TYR D  891  1                                   8
HELIX  170 170 PRO D  894  VAL D  918  1                                  25
HELIX  171 171 THR D  926  GLU D  945  1                                  20
HELIX  172 172 LEU D  954  GLN D  963  1                                  10
HELIX  173 173 TYR D  965  LEU D  985  1                                  21
HELIX  174 174 SER D  992  VAL D 1015  1                                  24
HELIX  175 175 GLY D 1020  MET D 1025  1                                   6
HELIX  176 176 MET D 1030  ILE D 1054  1                                  25
HELIX  177 177 SER D 1062  TYR D 1078  1                                  17
HELIX  178 178 ILE D 1113  GLH D 1165  1                                  53
HELIX  179 179 PHE D 1176  CYS D 1188  1                                  13
HELIX  180 180 ASP D 1210  ASN D 1236  1                                  27
HELIX  181 181 ASN D 1239  LEU D 1257  1                                  19
HELIX  182 182 ASP D 1275  ALA D 1279  1                                   5
SHEET    1   1 1 MET A 154  VAL A 158  0
SHEET    2   2 1 LEU A 183  HIE A 187  0
SHEET    3   3 1 ILE A 218  THR A 220  0
SHEET    4   4 1 THR A 248  GLY A 250  0
SHEET    5   5 1 HIS A 291  ALA A 295  0
SHEET    6   6 1 VAL A 357  ILE A 361  0
SHEET    7   7 1 VAL A 384  CYS A 387  0
SHEET    8   8 1 ILE A 450  PHE A 453  0
SHEET    9   9 1 MET B 154  VAL B 158  0
SHEET   10  10 1 LEU B 183  HIE B 187  0
SHEET   11  11 1 ILE B 218  THR B 220  0
SHEET   12  12 1 THR B 248  GLY B 250  0
SHEET   13  13 1 HIS B 291  ALA B 295  0
SHEET   14  14 1 VAL B 357  ILE B 361  0
SHEET   15  15 1 VAL B 384  CYS B 387  0
SHEET   16  16 1 ILE B 450  PHE B 453  0
SHEET   17  17 1 MET C 154  VAL C 158  0
SHEET   18  18 1 LEU C 183  HIE C 187  0
SHEET   19  19 1 ILE C 218  THR C 220  0
SHEET   20  20 1 THR C 248  GLY C 250  0
SHEET   21  21 1 HIS C 291  ALA C 295  0
SHEET   22  22 1 VAL C 357  ILE C 361  0
SHEET   23  23 1 VAL C 384  CYS C 387  0
SHEET   24  24 1 ILE C 450  PHE C 453  0
SHEET   25  25 1 MET D 154  VAL D 158  0
SHEET   26  26 1 LEU D 183  HIE D 187  0
SHEET   27  27 1 ILE D 218  THR D 220  0
SHEET   28  28 1 THR D 248  GLY D 250  0
SHEET   29  29 1 HIS D 291  ALA D 295  0
SHEET   30  30 1 VAL D 357  ILE D 361  0
SHEET   31  31 1 VAL D 384  CYS D 387  0
SHEET   32  32 1 ILE D 450  PHE D 453  0
ATOM      1  N   GLN A 145     187.096 113.493 169.738  1.00  0.56           N
ATOM      2  CA  GLN A 145     185.646 113.115 169.829  1.00  0.56           C
ATOM      3  C   GLN A 145     184.918 114.209 169.016  1.00  0.56           C
ATOM      4  O   GLN A 145     185.185 115.398 169.205  1.00  0.56           O
ATOM      5  CB  GLN A 145     185.140 113.081 171.297  1.00  0.56           C
ATOM      6  CG  GLN A 145     185.984 112.267 172.301  1.00  0.56           C
ATOM      7  CD  GLN A 145     185.751 110.761 172.281  1.00  0.56           C
ATOM      8  OE1 GLN A 145     184.625 110.308 172.461  1.00  0.56           O
ATOM      9  NE2 GLN A 145     186.821 109.980 172.136  1.00  0.56           N
ATOM     10  H1  GLN A 145     187.667 112.723 170.054  1.00  0.00           H
ATOM     11  H2  GLN A 145     187.319 113.707 168.768  1.00  0.00           H
ATOM     12  H3  GLN A 145     187.261 114.312 170.305  1.00  0.00           H
ATOM     13  HA  GLN A 145     185.581 112.134 169.358  1.00  0.00           H
ATOM     14  HB3 GLN A 145     184.103 112.743 171.324  1.00  0.00           H
ATOM     15  HB2 GLN A 145     185.114 114.101 171.685  1.00  0.00           H
ATOM     16  HG3 GLN A 145     185.702 112.585 173.305  1.00  0.00           H
ATOM     17  HG2 GLN A 145     187.046 112.483 172.191  1.00  0.00           H
ATOM     18 HE22 GLN A 145     186.726 108.969 172.193  1.00  0.00           H
ATOM     19 HE21 GLN A 145     187.741 110.371 172.008  1.00  0.00           H
ATOM     20  N   GLY A 146     184.008 113.780 168.129  1.00  0.65           N
ATOM     21  CA  GLY A 146     183.181 114.664 167.307  1.00  0.65           C
ATOM     22  C   GLY A 146     181.771 114.764 167.902  1.00  0.65           C
ATOM     23  O   GLY A 146     181.547 114.458 169.074  1.00  0.65           O
ATOM     24  H   GLY A 146     183.837 112.789 168.034  1.00  0.00           H
ATOM     25  HA3 GLY A 146     183.124 114.241 166.303  1.00  0.00           H
ATOM     26  HA2 GLY A 146     183.610 115.663 167.209  1.00  0.00           H
ATOM     27  N   GLY A 147     180.807 115.185 167.066  1.00  0.72           N
ATOM     28  CA  GLY A 147     179.377 115.198 167.389  1.00  0.72           C
ATOM     29  C   GLY A 147     178.786 113.778 167.326  1.00  0.72           C
ATOM     30  O   GLY A 147     179.503 112.782 167.407  1.00  0.72           O
ATOM     31  H   GLY A 147     181.056 115.434 166.120  1.00  0.00           H
ATOM     32  HA3 GLY A 147     178.862 115.846 166.680  1.00  0.00           H
ATOM     33  HA2 GLY A 147     179.215 115.611 168.384  1.00  0.00           H
ATOM     34  N   GLY A 148     177.459 113.684 167.187  1.00  0.70           N
ATOM     35  CA  GLY A 148     176.759 112.405 167.153  1.00  0.70           C
ATOM     36  C   GLY A 148     175.312 112.612 167.594  1.00  0.70           C
ATOM     37  O   GLY A 148     174.750 113.697 167.441  1.00  0.70           O
ATOM     38  H   GLY A 148     176.889 114.521 167.174  1.00  0.00           H
ATOM     39  HA3 GLY A 148     177.235 111.673 167.808  1.00  0.00           H
ATOM     40  HA2 GLY A 148     176.771 112.007 166.138  1.00  0.00           H
ATOM     41  N   HIE A 149     174.704 111.524 168.094  1.00  0.51           N
ATOM     42  CA  HIE A 149     173.298 111.389 168.494  1.00  0.51           C
ATOM     43  C   HIE A 149     172.294 111.599 167.339  1.00  0.51           C
ATOM     44  O   HIE A 149     172.681 111.874 166.202  1.00  0.51           O
ATOM     45  CB  HIE A 149     172.957 112.248 169.743  1.00  0.51           C
ATOM     46  CG  HIE A 149     173.582 111.817 171.051  1.00  0.51           C
ATOM     47  ND1 HIE A 149     174.926 111.454 171.185  1.00  0.51           N
ATOM     48  CD2 HIE A 149     172.977 111.709 172.287  1.00  0.51           C
ATOM     49  CE1 HIE A 149     175.080 111.150 172.466  1.00  0.51           C
ATOM     50  NE2 HIE A 149     173.952 111.275 173.166  1.00  0.51           N
ATOM     51  H   HIE A 149     175.252 110.682 168.194  1.00  0.00           H
ATOM     52  HA  HIE A 149     173.188 110.344 168.769  1.00  0.00           H
ATOM     53  HB3 HIE A 149     171.881 112.249 169.923  1.00  0.00           H
ATOM     54  HB2 HIE A 149     173.209 113.290 169.564  1.00  0.00           H
ATOM     55  HD2 HIE A 149     171.961 111.897 172.603  1.00  0.00           H
ATOM     56  HE1 HIE A 149     176.018 110.827 172.893  1.00  0.00           H
ATOM     57  HE2 HIE A 149     173.836 111.098 174.153  1.00  0.00           H
ATOM     58  N   SER A 150     171.004 111.420 167.655  1.00  0.69           N
ATOM     59  CA  SER A 150     169.885 111.535 166.719  1.00  0.69           C
ATOM     60  C   SER A 150     169.419 112.985 166.466  1.00  0.69           C
ATOM     61  O   SER A 150     168.829 113.238 165.417  1.00  0.69           O
ATOM     62  CB  SER A 150     168.746 110.636 167.237  1.00  0.69           C
ATOM     63  OG  SER A 150     168.227 111.098 168.471  1.00  0.69           O
ATOM     64  H   SER A 150     170.750 111.187 168.604  1.00  0.00           H
ATOM     65  HA  SER A 150     170.203 111.130 165.756  1.00  0.00           H
ATOM     66  HB3 SER A 150     169.095 109.610 167.363  1.00  0.00           H
ATOM     67  HB2 SER A 150     167.932 110.603 166.512  1.00  0.00           H
ATOM     68  HG  SER A 150     167.520 110.510 168.747  1.00  0.00           H
ATOM     69  N   ASN A 151     169.694 113.901 167.410  1.00  0.49           N
ATOM     70  CA  ASN A 151     169.285 115.311 167.366  1.00  0.49           C
ATOM     71  C   ASN A 151     170.350 116.245 166.750  1.00  0.49           C
ATOM     72  O   ASN A 151     170.174 117.462 166.823  1.00  0.49           O
ATOM     73  CB  ASN A 151     168.851 115.767 168.785  1.00  0.49           C
ATOM     74  CG  ASN A 151     169.981 115.849 169.822  1.00  0.49           C
ATOM     75  OD1 ASN A 151     170.736 114.898 170.007  1.00  0.49           O
ATOM     76  ND2 ASN A 151     170.082 116.984 170.517  1.00  0.49           N
ATOM     77  H   ASN A 151     170.186 113.616 168.246  1.00  0.00           H
ATOM     78  HA  ASN A 151     168.412 115.419 166.720  1.00  0.00           H
ATOM     79  HB3 ASN A 151     168.092 115.085 169.172  1.00  0.00           H
ATOM     80  HB2 ASN A 151     168.360 116.740 168.716  1.00  0.00           H
ATOM     81 HD22 ASN A 151     170.801 117.093 171.221  1.00  0.00           H
ATOM     82 HD21 ASN A 151     169.440 117.744 170.348  1.00  0.00           H
ATOM     83  N   LYS A 152     171.429 115.673 166.181  1.00  0.59           N
ATOM     84  CA  LYS A 152     172.627 116.361 165.683  1.00  0.59           C
ATOM     85  C   LYS A 152     173.391 117.053 166.832  1.00  0.59           C
ATOM     86  O   LYS A 152     173.795 118.207 166.686  1.00  0.59           O
ATOM     87  CB  LYS A 152     172.304 117.341 164.520  1.00  0.59           C
ATOM     88  CG  LYS A 152     171.587 116.708 163.315  1.00  0.59           C
ATOM     89  CD  LYS A 152     171.284 117.743 162.219  1.00  0.59           C
ATOM     90  CE  LYS A 152     170.519 117.145 161.030  1.00  0.59           C
ATOM     91  NZ  LYS A 152     170.228 118.165 160.007  1.00  0.59           N
ATOM     92  H   LYS A 152     171.474 114.664 166.157  1.00  0.00           H
ATOM     93  HA  LYS A 152     173.290 115.585 165.297  1.00  0.00           H
ATOM     94  HB3 LYS A 152     173.233 117.787 164.163  1.00  0.00           H
ATOM     95  HB2 LYS A 152     171.702 118.173 164.887  1.00  0.00           H
ATOM     96  HG3 LYS A 152     170.653 116.247 163.639  1.00  0.00           H
ATOM     97  HG2 LYS A 152     172.201 115.904 162.906  1.00  0.00           H
ATOM     98  HD3 LYS A 152     172.220 118.180 161.868  1.00  0.00           H
ATOM     99  HD2 LYS A 152     170.706 118.562 162.648  1.00  0.00           H
ATOM    100  HE3 LYS A 152     169.577 116.710 161.366  1.00  0.00           H
ATOM    101  HE2 LYS A 152     171.099 116.343 160.571  1.00  0.00           H
ATOM    102  HZ1 LYS A 152     169.727 117.739 159.240  1.00  0.00           H
ATOM    103  HZ2 LYS A 152     169.662 118.899 160.409  1.00  0.00           H
ATOM    104  HZ3 LYS A 152     171.093 118.557 159.663  1.00  0.00           H
ATOM    105  N   ALA A 153     173.559 116.340 167.963  1.00  0.73           N
ATOM    106  CA  ALA A 153     174.291 116.818 169.136  1.00  0.73           C
ATOM    107  C   ALA A 153     175.769 117.053 168.807  1.00  0.73           C
ATOM    108  O   ALA A 153     176.438 116.119 168.372  1.00  0.73           O
ATOM    109  CB  ALA A 153     174.164 115.832 170.305  1.00  0.73           C
ATOM    110  H   ALA A 153     173.221 115.389 168.008  1.00  0.00           H
ATOM    111  HA  ALA A 153     173.816 117.745 169.437  1.00  0.00           H
ATOM    112  HB1 ALA A 153     174.624 116.241 171.206  1.00  0.00           H
ATOM    113  HB2 ALA A 153     173.123 115.626 170.545  1.00  0.00           H
ATOM    114  HB3 ALA A 153     174.661 114.885 170.092  1.00  0.00           H
ATOM    115  N   MET A 154     176.247 118.285 169.019  1.00  0.68           N
ATOM    116  CA  MET A 154     177.634 118.651 168.755  1.00  0.68           C
ATOM    117  C   MET A 154     178.386 118.710 170.080  1.00  0.68           C
ATOM    118  O   MET A 154     178.277 119.690 170.816  1.00  0.68           O
ATOM    119  CB  MET A 154     177.715 119.975 167.987  1.00  0.68           C
ATOM    120  CG  MET A 154     176.960 119.977 166.654  1.00  0.68           C
ATOM    121  SD  MET A 154     177.687 118.892 165.396  1.00  0.68           S
ATOM    122  CE  MET A 154     176.516 119.178 164.047  1.00  0.68           C
ATOM    123  H   MET A 154     175.638 119.008 169.378  1.00  0.00           H
ATOM    124  HA  MET A 154     178.118 117.901 168.126  1.00  0.00           H
ATOM    125  HB3 MET A 154     178.765 120.167 167.784  1.00  0.00           H
ATOM    126  HB2 MET A 154     177.378 120.806 168.598  1.00  0.00           H
ATOM    127  HG3 MET A 154     176.932 120.993 166.271  1.00  0.00           H
ATOM    128  HG2 MET A 154     175.919 119.698 166.803  1.00  0.00           H
ATOM    129  HE1 MET A 154     176.794 118.585 163.176  1.00  0.00           H
ATOM    130  HE2 MET A 154     175.510 118.893 164.353  1.00  0.00           H
ATOM    131  HE3 MET A 154     176.509 120.230 163.762  1.00  0.00           H
ATOM    132  N   TYR A 155     179.120 117.626 170.350  1.00  0.70           N
ATOM    133  CA  TYR A 155     179.904 117.441 171.559  1.00  0.70           C
ATOM    134  C   TYR A 155     181.371 117.165 171.224  1.00  0.70           C
ATOM    135  O   TYR A 155     181.745 117.111 170.054  1.00  0.70           O
ATOM    136  CB  TYR A 155     179.223 116.383 172.458  1.00  0.70           C
ATOM    137  CG  TYR A 155     178.966 114.996 171.907  1.00  0.70           C
ATOM    138  CD1 TYR A 155     179.797 113.920 172.278  1.00  0.70           C
ATOM    139  CD2 TYR A 155     177.836 114.761 171.101  1.00  0.70           C
ATOM    140  CE1 TYR A 155     179.488 112.615 171.853  1.00  0.70           C
ATOM    141  CE2 TYR A 155     177.547 113.461 170.650  1.00  0.70           C
ATOM    142  CZ  TYR A 155     178.371 112.383 171.026  1.00  0.70           C
ATOM    143  OH  TYR A 155     178.073 111.124 170.587  1.00  0.70           O
ATOM    144  H   TYR A 155     179.165 116.871 169.682  1.00  0.00           H
ATOM    145  HA  TYR A 155     179.926 118.382 172.106  1.00  0.00           H
ATOM    146  HB3 TYR A 155     178.254 116.784 172.752  1.00  0.00           H
ATOM    147  HB2 TYR A 155     179.787 116.253 173.381  1.00  0.00           H
ATOM    148  HD1 TYR A 155     180.658 114.087 172.908  1.00  0.00           H
ATOM    149  HD2 TYR A 155     177.179 115.575 170.841  1.00  0.00           H
ATOM    150  HE1 TYR A 155     180.118 111.799 172.167  1.00  0.00           H
ATOM    151  HE2 TYR A 155     176.680 113.292 170.031  1.00  0.00           H
ATOM    152  HH  TYR A 155     178.573 110.417 171.005  1.00  0.00           H
ATOM    153  N   VAL A 156     182.187 117.087 172.281  1.00  0.73           N
ATOM    154  CA  VAL A 156     183.644 117.012 172.231  1.00  0.73           C
ATOM    155  C   VAL A 156     184.151 116.847 173.673  1.00  0.73           C
ATOM    156  O   VAL A 156     183.512 117.369 174.589  1.00  0.73           O
ATOM    157  CB  VAL A 156     184.277 118.300 171.598  1.00  0.73           C
ATOM    158  CG1 VAL A 156     183.951 119.610 172.351  1.00  0.73           C
ATOM    159  CG2 VAL A 156     185.798 118.193 171.383  1.00  0.73           C
ATOM    160  H   VAL A 156     181.798 117.172 173.210  1.00  0.00           H
ATOM    161  HA  VAL A 156     183.921 116.133 171.647  1.00  0.00           H
ATOM    162  HB  VAL A 156     183.861 118.407 170.597  1.00  0.00           H
ATOM    163 HG11 VAL A 156     184.340 120.473 171.810  1.00  0.00           H
ATOM    164 HG12 VAL A 156     182.875 119.754 172.454  1.00  0.00           H
ATOM    165 HG13 VAL A 156     184.387 119.635 173.350  1.00  0.00           H
ATOM    166 HG21 VAL A 156     186.157 119.009 170.755  1.00  0.00           H
ATOM    167 HG22 VAL A 156     186.345 118.250 172.321  1.00  0.00           H
ATOM    168 HG23 VAL A 156     186.068 117.260 170.891  1.00  0.00           H
ATOM    169  N   ARG A 157     185.295 116.160 173.846  1.00  0.72           N
ATOM    170  CA  ARG A 157     186.024 116.144 175.115  1.00  0.72           C
ATOM    171  C   ARG A 157     187.211 117.111 175.041  1.00  0.72           C
ATOM    172  O   ARG A 157     187.958 117.102 174.061  1.00  0.72           O
ATOM    173  CB  ARG A 157     186.417 114.713 175.531  1.00  0.72           C
ATOM    174  CG  ARG A 157     187.582 114.069 174.761  1.00  0.72           C
ATOM    175  CD  ARG A 157     187.924 112.656 175.260  1.00  0.72           C
ATOM    176  NE  ARG A 157     188.749 112.703 176.474  1.00  0.72           N
ATOM    177  CZ  ARG A 157     190.093 112.665 176.479  1.00  0.72           C
ATOM    178  NH1 ARG A 157     190.751 112.798 177.634  1.00  0.72           N
ATOM    179  NH2 ARG A 157     190.792 112.502 175.347  1.00  0.72           N
ATOM    180  H   ARG A 157     185.777 115.774 173.049  1.00  0.00           H
ATOM    181  HA  ARG A 157     185.368 116.488 175.905  1.00  0.00           H
ATOM    182  HB3 ARG A 157     185.533 114.083 175.437  1.00  0.00           H
ATOM    183  HB2 ARG A 157     186.666 114.716 176.594  1.00  0.00           H
ATOM    184  HG3 ARG A 157     188.468 114.680 174.936  1.00  0.00           H
ATOM    185  HG2 ARG A 157     187.427 114.094 173.686  1.00  0.00           H
ATOM    186  HD3 ARG A 157     188.292 111.987 174.483  1.00  0.00           H
ATOM    187  HD2 ARG A 157     186.998 112.204 175.611  1.00  0.00           H
ATOM    188  HE  ARG A 157     188.275 112.908 177.346  1.00  0.00           H
ATOM    189 HH12 ARG A 157     191.759 112.783 177.669  1.00  0.00           H
ATOM    190 HH11 ARG A 157     190.230 113.072 178.460  1.00  0.00           H
ATOM    191 HH22 ARG A 157     191.801 112.481 175.365  1.00  0.00           H
ATOM    192 HH21 ARG A 157     190.308 112.401 174.467  1.00  0.00           H
ATOM    193  N   VAL A 158     187.351 117.920 176.094  1.00  0.74           N
ATOM    194  CA  VAL A 158     188.416 118.897 176.289  1.00  0.74           C
ATOM    195  C   VAL A 158     188.865 118.840 177.757  1.00  0.74           C
ATOM    196  O   VAL A 158     188.085 118.431 178.613  1.00  0.74           O
ATOM    197  CB  VAL A 158     187.923 120.344 175.974  1.00  0.74           C
ATOM    198  CG1 VAL A 158     187.596 120.529 174.482  1.00  0.74           C
ATOM    199  CG2 VAL A 158     186.751 120.846 176.846  1.00  0.74           C
ATOM    200  H   VAL A 158     186.682 117.863 176.852  1.00  0.00           H
ATOM    201  HA  VAL A 158     189.277 118.652 175.663  1.00  0.00           H
ATOM    202  HB  VAL A 158     188.756 121.017 176.177  1.00  0.00           H
ATOM    203 HG11 VAL A 158     187.371 121.572 174.255  1.00  0.00           H
ATOM    204 HG12 VAL A 158     188.435 120.230 173.854  1.00  0.00           H
ATOM    205 HG13 VAL A 158     186.730 119.937 174.186  1.00  0.00           H
ATOM    206 HG21 VAL A 158     186.478 121.868 176.582  1.00  0.00           H
ATOM    207 HG22 VAL A 158     185.863 120.229 176.716  1.00  0.00           H
ATOM    208 HG23 VAL A 158     187.001 120.851 177.907  1.00  0.00           H
ATOM    209  N   SER A 159     190.097 119.284 178.042  1.00  0.75           N
ATOM    210  CA  SER A 159     190.571 119.498 179.412  1.00  0.75           C
ATOM    211  C   SER A 159     190.079 120.863 179.951  1.00  0.75           C
ATOM    212  O   SER A 159     189.576 121.685 179.182  1.00  0.75           O
ATOM    213  CB  SER A 159     192.107 119.324 179.425  1.00  0.75           C
ATOM    214  OG  SER A 159     192.663 119.449 180.718  1.00  0.75           O
ATOM    215  H   SER A 159     190.706 119.600 177.302  1.00  0.00           H
ATOM    216  HA  SER A 159     190.150 118.729 180.060  1.00  0.00           H
ATOM    217  HB3 SER A 159     192.597 120.044 178.772  1.00  0.00           H
ATOM    218  HB2 SER A 159     192.368 118.335 179.046  1.00  0.00           H
ATOM    219  HG  SER A 159     193.359 120.118 180.676  1.00  0.00           H
ATOM    220  N   PHE A 160     190.228 121.081 181.267  1.00  0.65           N
ATOM    221  CA  PHE A 160     189.956 122.359 181.933  1.00  0.65           C
ATOM    222  C   PHE A 160     190.820 123.532 181.417  1.00  0.65           C
ATOM    223  O   PHE A 160     190.290 124.616 181.174  1.00  0.65           O
ATOM    224  CB  PHE A 160     189.999 122.168 183.478  1.00  0.65           C
ATOM    225  CG  PHE A 160     190.319 123.393 184.330  1.00  0.65           C
ATOM    226  CD1 PHE A 160     189.584 124.587 184.175  1.00  0.65           C
ATOM    227  CD2 PHE A 160     191.353 123.349 185.290  1.00  0.65           C
ATOM    228  CE1 PHE A 160     189.947 125.724 184.881  1.00  0.65           C
ATOM    229  CE2 PHE A 160     191.670 124.487 186.021  1.00  0.65           C
ATOM    230  CZ  PHE A 160     190.982 125.673 185.805  1.00  0.65           C
ATOM    231  H   PHE A 160     190.646 120.359 181.838  1.00  0.00           H
ATOM    232  HA  PHE A 160     188.928 122.628 181.682  1.00  0.00           H
ATOM    233  HB3 PHE A 160     190.730 121.395 183.720  1.00  0.00           H
ATOM    234  HB2 PHE A 160     189.038 121.774 183.814  1.00  0.00           H
ATOM    235  HD1 PHE A 160     188.781 124.637 183.457  1.00  0.00           H
ATOM    236  HD2 PHE A 160     191.917 122.441 185.445  1.00  0.00           H
ATOM    237  HE1 PHE A 160     189.418 126.651 184.718  1.00  0.00           H
ATOM    238  HE2 PHE A 160     192.471 124.454 186.744  1.00  0.00           H
ATOM    239  HZ  PHE A 160     191.249 126.560 186.361  1.00  0.00           H
ATOM    240  N   ASP A 161     192.130 123.284 181.279  1.00  0.66           N
ATOM    241  CA  ASP A 161     193.173 124.282 181.015  1.00  0.66           C
ATOM    242  C   ASP A 161     193.257 124.779 179.553  1.00  0.66           C
ATOM    243  O   ASP A 161     194.103 125.630 179.283  1.00  0.66           O
ATOM    244  CB  ASP A 161     194.572 123.800 181.497  1.00  0.66           C
ATOM    245  CG  ASP A 161     195.057 122.431 180.984  1.00  0.66           C
ATOM    246  OD1 ASP A 161     194.283 121.723 180.301  1.00  0.66           O
ATOM    247  OD2 ASP A 161     196.218 122.104 181.307  1.00  0.66           O
ATOM    248  H   ASP A 161     192.473 122.346 181.435  1.00  0.00           H
ATOM    249  HA  ASP A 161     192.924 125.162 181.611  1.00  0.00           H
ATOM    250  HB3 ASP A 161     194.542 123.739 182.585  1.00  0.00           H
ATOM    251  HB2 ASP A 161     195.329 124.543 181.245  1.00  0.00           H
ATOM    252  N   THR A 162     192.429 124.231 178.644  1.00  0.65           N
ATOM    253  CA  THR A 162     192.488 124.429 177.191  1.00  0.65           C
ATOM    254  C   THR A 162     192.365 125.904 176.738  1.00  0.65           C
ATOM    255  O   THR A 162     193.400 126.556 176.588  1.00  0.65           O
ATOM    256  CB  THR A 162     191.451 123.529 176.456  1.00  0.65           C
ATOM    257  OG1 THR A 162     190.119 123.765 176.886  1.00  0.65           O
ATOM    258  CG2 THR A 162     191.755 122.037 176.618  1.00  0.65           C
ATOM    259  H   THR A 162     191.744 123.559 178.960  1.00  0.00           H
ATOM    260  HA  THR A 162     193.480 124.096 176.881  1.00  0.00           H
ATOM    261  HB  THR A 162     191.482 123.754 175.389  1.00  0.00           H
ATOM    262  HG1 THR A 162     189.590 122.985 176.700  1.00  0.00           H
ATOM    263 HG21 THR A 162     191.039 121.419 176.078  1.00  0.00           H
ATOM    264 HG22 THR A 162     192.747 121.797 176.235  1.00  0.00           H
ATOM    265 HG23 THR A 162     191.731 121.750 177.665  1.00  0.00           H
ATOM    266  N   LYS A 163     191.147 126.384 176.447  1.00  0.66           N
ATOM    267  CA  LYS A 163     190.892 127.668 175.800  1.00  0.66           C
ATOM    268  C   LYS A 163     189.518 128.196 176.236  1.00  0.66           C
ATOM    269  O   LYS A 163     188.538 127.457 176.117  1.00  0.66           O
ATOM    270  CB  LYS A 163     190.896 127.477 174.263  1.00  0.66           C
ATOM    271  CG  LYS A 163     192.276 127.247 173.617  1.00  0.66           C
ATOM    272  CD  LYS A 163     193.220 128.457 173.703  1.00  0.66           C
ATOM    273  CE  LYS A 163     194.610 128.148 173.134  1.00  0.66           C
ATOM    274  NZ  LYS A 163     195.484 129.331 173.189  1.00  0.66           N
ATOM    275  H   LYS A 163     190.340 125.791 176.595  1.00  0.00           H
ATOM    276  HA  LYS A 163     191.681 128.360 176.077  1.00  0.00           H
ATOM    277  HB3 LYS A 163     190.468 128.363 173.792  1.00  0.00           H
ATOM    278  HB2 LYS A 163     190.231 126.654 173.995  1.00  0.00           H
ATOM    279  HG3 LYS A 163     192.137 126.994 172.569  1.00  0.00           H
ATOM    280  HG2 LYS A 163     192.753 126.367 174.043  1.00  0.00           H
ATOM    281  HD3 LYS A 163     193.334 128.785 174.735  1.00  0.00           H
ATOM    282  HD2 LYS A 163     192.779 129.295 173.162  1.00  0.00           H
ATOM    283  HE3 LYS A 163     194.538 127.814 172.100  1.00  0.00           H
ATOM    284  HE2 LYS A 163     195.077 127.341 173.699  1.00  0.00           H
ATOM    285  HZ1 LYS A 163     195.077 130.080 172.648  1.00  0.00           H
ATOM    286  HZ2 LYS A 163     195.590 129.627 174.149  1.00  0.00           H
ATOM    287  HZ3 LYS A 163     196.391 129.097 172.809  1.00  0.00           H
ATOM    288  N   PRO A 164     189.440 129.480 176.652  1.00  0.73           N
ATOM    289  CA  PRO A 164     188.161 130.207 176.658  1.00  0.73           C
ATOM    290  C   PRO A 164     187.621 130.453 175.231  1.00  0.73           C
ATOM    291  O   PRO A 164     186.452 130.164 174.976  1.00  0.73           O
ATOM    292  CB  PRO A 164     188.481 131.522 177.400  1.00  0.73           C
ATOM    293  CG  PRO A 164     189.869 131.350 177.996  1.00  0.73           C
ATOM    294  CD  PRO A 164     190.538 130.347 177.075  1.00  0.73           C
ATOM    295  HA  PRO A 164     187.432 129.635 177.235  1.00  0.00           H
ATOM    296  HB3 PRO A 164     187.749 131.728 178.180  1.00  0.00           H
ATOM    297  HB2 PRO A 164     188.490 132.376 176.722  1.00  0.00           H
ATOM    298  HG3 PRO A 164     189.779 130.898 178.983  1.00  0.00           H
ATOM    299  HG2 PRO A 164     190.420 132.285 178.104  1.00  0.00           H
ATOM    300  HD2 PRO A 164     190.971 130.837 176.202  1.00  0.00           H
ATOM    301  HD3 PRO A 164     191.328 129.822 177.614  1.00  0.00           H
ATOM    302  N   ASP A 165     188.485 130.987 174.343  1.00  0.71           N
ATOM    303  CA  ASP A 165     188.104 131.508 173.029  1.00  0.71           C
ATOM    304  C   ASP A 165     187.839 130.422 171.980  1.00  0.71           C
ATOM    305  O   ASP A 165     186.791 130.489 171.340  1.00  0.71           O
ATOM    306  CB  ASP A 165     189.091 132.581 172.516  1.00  0.71           C
ATOM    307  CG  ASP A 165     188.527 133.442 171.377  1.00  0.71           C
ATOM    308  OD1 ASP A 165     187.598 134.231 171.662  1.00  0.71           O
ATOM    309  OD2 ASP A 165     189.062 133.328 170.254  1.00  0.71           O
ATOM    310  H   ASP A 165     189.433 131.175 174.632  1.00  0.00           H
ATOM    311  HA  ASP A 165     187.140 131.987 173.159  1.00  0.00           H
ATOM    312  HB3 ASP A 165     190.015 132.111 172.175  1.00  0.00           H
ATOM    313  HB2 ASP A 165     189.401 133.249 173.321  1.00  0.00           H
ATOM    314  N   LEU A 166     188.749 129.442 171.821  1.00  0.67           N
ATOM    315  CA  LEU A 166     188.587 128.377 170.821  1.00  0.67           C
ATOM    316  C   LEU A 166     187.433 127.409 171.122  1.00  0.67           C
ATOM    317  O   LEU A 166     186.981 126.749 170.190  1.00  0.67           O
ATOM    318  CB  LEU A 166     189.898 127.594 170.590  1.00  0.67           C
ATOM    319  CG  LEU A 166     191.094 128.430 170.083  1.00  0.67           C
ATOM    320  CD1 LEU A 166     192.312 127.525 169.804  1.00  0.67           C
ATOM    321  CD2 LEU A 166     190.750 129.291 168.850  1.00  0.67           C
ATOM    322  H   LEU A 166     189.594 129.434 172.372  1.00  0.00           H
ATOM    323  HA  LEU A 166     188.316 128.861 169.883  1.00  0.00           H
ATOM    324  HB3 LEU A 166     189.707 126.810 169.854  1.00  0.00           H
ATOM    325  HB2 LEU A 166     190.167 127.070 171.505  1.00  0.00           H
ATOM    326  HG  LEU A 166     191.380 129.112 170.885  1.00  0.00           H
ATOM    327 HD11 LEU A 166     193.213 127.945 170.249  1.00  0.00           H
ATOM    328 HD12 LEU A 166     192.182 126.522 170.210  1.00  0.00           H
ATOM    329 HD13 LEU A 166     192.504 127.409 168.737  1.00  0.00           H
ATOM    330 HD21 LEU A 166     191.605 129.420 168.185  1.00  0.00           H
ATOM    331 HD22 LEU A 166     189.946 128.853 168.257  1.00  0.00           H
ATOM    332 HD23 LEU A 166     190.431 130.289 169.154  1.00  0.00           H
ATOM    333  N   LEU A 167     186.941 127.368 172.375  1.00  0.70           N
ATOM    334  CA  LEU A 167     185.719 126.652 172.731  1.00  0.70           C
ATOM    335  C   LEU A 167     184.476 127.326 172.124  1.00  0.70           C
ATOM    336  O   LEU A 167     183.751 126.650 171.397  1.00  0.70           O
ATOM    337  CB  LEU A 167     185.636 126.463 174.262  1.00  0.70           C
ATOM    338  CG  LEU A 167     184.400 125.685 174.777  1.00  0.70           C
ATOM    339  CD1 LEU A 167     184.207 124.319 174.084  1.00  0.70           C
ATOM    340  CD2 LEU A 167     184.456 125.542 176.310  1.00  0.70           C
ATOM    341  H   LEU A 167     187.356 127.939 173.097  1.00  0.00           H
ATOM    342  HA  LEU A 167     185.799 125.662 172.279  1.00  0.00           H
ATOM    343  HB3 LEU A 167     185.667 127.442 174.746  1.00  0.00           H
ATOM    344  HB2 LEU A 167     186.536 125.943 174.594  1.00  0.00           H
ATOM    345  HG  LEU A 167     183.516 126.287 174.559  1.00  0.00           H
ATOM    346 HD11 LEU A 167     183.916 123.539 174.785  1.00  0.00           H
ATOM    347 HD12 LEU A 167     183.421 124.375 173.330  1.00  0.00           H
ATOM    348 HD13 LEU A 167     185.115 123.971 173.593  1.00  0.00           H
ATOM    349 HD21 LEU A 167     183.469 125.670 176.751  1.00  0.00           H
ATOM    350 HD22 LEU A 167     184.827 124.563 176.617  1.00  0.00           H
ATOM    351 HD23 LEU A 167     185.112 126.284 176.767  1.00  0.00           H
ATOM    352  N   LEU A 168     184.276 128.635 172.381  1.00  0.72           N
ATOM    353  CA  LEU A 168     183.154 129.397 171.819  1.00  0.72           C
ATOM    354  C   LEU A 168     183.260 129.610 170.299  1.00  0.72           C
ATOM    355  O   LEU A 168     182.227 129.594 169.637  1.00  0.72           O
ATOM    356  CB  LEU A 168     182.960 130.742 172.556  1.00  0.72           C
ATOM    357  CG  LEU A 168     181.725 131.562 172.083  1.00  0.72           C
ATOM    358  CD1 LEU A 168     180.398 130.818 172.350  1.00  0.72           C
ATOM    359  CD2 LEU A 168     181.716 132.980 172.670  1.00  0.72           C
ATOM    360  H   LEU A 168     184.920 129.141 172.973  1.00  0.00           H
ATOM    361  HA  LEU A 168     182.261 128.796 171.990  1.00  0.00           H
ATOM    362  HB3 LEU A 168     183.861 131.334 172.405  1.00  0.00           H
ATOM    363  HB2 LEU A 168     182.890 130.566 173.630  1.00  0.00           H
ATOM    364  HG  LEU A 168     181.784 131.723 171.008  1.00  0.00           H
ATOM    365 HD11 LEU A 168     179.638 131.451 172.809  1.00  0.00           H
ATOM    366 HD12 LEU A 168     179.973 130.439 171.421  1.00  0.00           H
ATOM    367 HD13 LEU A 168     180.533 129.966 173.016  1.00  0.00           H
ATOM    368 HD21 LEU A 168     180.717 133.343 172.905  1.00  0.00           H
ATOM    369 HD22 LEU A 168     182.302 133.028 173.584  1.00  0.00           H
ATOM    370 HD23 LEU A 168     182.138 133.686 171.958  1.00  0.00           H
ATOM    371  N   HIS A 169     184.479 129.784 169.760  1.00  0.68           N
ATOM    372  CA  HIS A 169     184.709 129.911 168.319  1.00  0.68           C
ATOM    373  C   HIS A 169     184.364 128.620 167.552  1.00  0.68           C
ATOM    374  O   HIS A 169     183.929 128.702 166.408  1.00  0.68           O
ATOM    375  CB  HIS A 169     186.158 130.370 168.058  1.00  0.68           C
ATOM    376  CG  HIS A 169     186.383 131.004 166.708  1.00  0.68           C
ATOM    377  ND1 HIS A 169     185.744 132.168 166.315  1.00  0.68           N
ATOM    378  CD2 HIS A 169     187.187 130.648 165.646  1.00  0.68           C
ATOM    379  CE1 HIS A 169     186.174 132.461 165.087  1.00  0.68           C
ATOM    380  NE2 HIS A 169     187.054 131.584 164.617  1.00  0.68           N
ATOM    381  H   HIS A 169     185.296 129.823 170.358  1.00  0.00           H
ATOM    382  HA  HIS A 169     184.036 130.697 167.969  1.00  0.00           H
ATOM    383  HB3 HIS A 169     186.849 129.535 168.176  1.00  0.00           H
ATOM    384  HB2 HIS A 169     186.452 131.114 168.800  1.00  0.00           H
ATOM    385  HD1 HIS A 169     185.088 132.707 166.862  1.00  0.00           H
ATOM    386  HD2 HIS A 169     187.851 129.802 165.549  1.00  0.00           H
ATOM    387  HE1 HIS A 169     185.845 133.327 164.530  1.00  0.00           H
ATOM    388  N   LEU A 170     184.487 127.464 168.224  1.00  0.65           N
ATOM    389  CA  LEU A 170     184.082 126.148 167.731  1.00  0.65           C
ATOM    390  C   LEU A 170     182.587 125.842 168.005  1.00  0.65           C
ATOM    391  O   LEU A 170     182.116 124.796 167.567  1.00  0.65           O
ATOM    392  CB  LEU A 170     185.092 125.126 168.305  1.00  0.65           C
ATOM    393  CG  LEU A 170     185.167 123.739 167.624  1.00  0.65           C
ATOM    394  CD1 LEU A 170     186.624 123.248 167.486  1.00  0.65           C
ATOM    395  CD2 LEU A 170     184.306 122.692 168.350  1.00  0.65           C
ATOM    396  H   LEU A 170     184.846 127.480 169.169  1.00  0.00           H
ATOM    397  HA  LEU A 170     184.200 126.144 166.646  1.00  0.00           H
ATOM    398  HB3 LEU A 170     184.988 125.029 169.386  1.00  0.00           H
ATOM    399  HB2 LEU A 170     186.070 125.583 168.151  1.00  0.00           H
ATOM    400  HG  LEU A 170     184.775 123.839 166.611  1.00  0.00           H
ATOM    401 HD11 LEU A 170     186.711 122.167 167.596  1.00  0.00           H
ATOM    402 HD12 LEU A 170     187.015 123.494 166.498  1.00  0.00           H
ATOM    403 HD13 LEU A 170     187.287 123.701 168.224  1.00  0.00           H
ATOM    404 HD21 LEU A 170     183.706 122.145 167.625  1.00  0.00           H
ATOM    405 HD22 LEU A 170     184.903 121.959 168.894  1.00  0.00           H
ATOM    406 HD23 LEU A 170     183.630 123.145 169.074  1.00  0.00           H
ATOM    407  N   MET A 171     181.857 126.768 168.660  1.00  0.66           N
ATOM    408  CA  MET A 171     180.391 126.786 168.775  1.00  0.66           C
ATOM    409  C   MET A 171     179.739 127.813 167.825  1.00  0.66           C
ATOM    410  O   MET A 171     178.536 127.700 167.590  1.00  0.66           O
ATOM    411  CB  MET A 171     179.960 127.132 170.223  1.00  0.66           C
ATOM    412  CG  MET A 171     180.399 126.143 171.312  1.00  0.66           C
ATOM    413  SD  MET A 171     180.249 126.806 172.997  1.00  0.66           S
ATOM    414  CE  MET A 171     178.470 126.605 173.262  1.00  0.66           C
ATOM    415  H   MET A 171     182.327 127.588 169.019  1.00  0.00           H
ATOM    416  HA  MET A 171     179.985 125.810 168.514  1.00  0.00           H
ATOM    417  HB3 MET A 171     178.871 127.193 170.259  1.00  0.00           H
ATOM    418  HB2 MET A 171     180.309 128.129 170.488  1.00  0.00           H
ATOM    419  HG3 MET A 171     181.432 125.842 171.160  1.00  0.00           H
ATOM    420  HG2 MET A 171     179.813 125.228 171.248  1.00  0.00           H
ATOM    421  HE1 MET A 171     178.178 127.055 174.210  1.00  0.00           H
ATOM    422  HE2 MET A 171     177.897 127.072 172.462  1.00  0.00           H
ATOM    423  HE3 MET A 171     178.226 125.544 173.293  1.00  0.00           H
ATOM    424  N   THR A 172     180.506 128.814 167.351  1.00  0.68           N
ATOM    425  CA  THR A 172     179.993 130.004 166.658  1.00  0.68           C
ATOM    426  C   THR A 172     180.437 130.083 165.184  1.00  0.68           C
ATOM    427  O   THR A 172     179.672 130.615 164.381  1.00  0.68           O
ATOM    428  CB  THR A 172     180.462 131.307 167.366  1.00  0.68           C
ATOM    429  OG1 THR A 172     179.983 131.308 168.697  1.00  0.68           O
ATOM    430  CG2 THR A 172     180.013 132.635 166.724  1.00  0.68           C
ATOM    431  H   THR A 172     181.485 128.835 167.595  1.00  0.00           H
ATOM    432  HA  THR A 172     178.900 129.996 166.661  1.00  0.00           H
ATOM    433  HB  THR A 172     181.552 131.308 167.424  1.00  0.00           H
ATOM    434  HG1 THR A 172     180.409 130.586 169.167  1.00  0.00           H
ATOM    435 HG21 THR A 172     180.339 133.483 167.325  1.00  0.00           H
ATOM    436 HG22 THR A 172     180.442 132.783 165.734  1.00  0.00           H
ATOM    437 HG23 THR A 172     178.927 132.686 166.634  1.00  0.00           H
ATOM    438  N   LYS A 173     181.630 129.564 164.840  1.00  0.61           N
ATOM    439  CA  LYS A 173     182.105 129.469 163.456  1.00  0.61           C
ATOM    440  C   LYS A 173     181.800 128.075 162.892  1.00  0.61           C
ATOM    441  O   LYS A 173     181.152 127.983 161.851  1.00  0.61           O
ATOM    442  CB  LYS A 173     183.607 129.826 163.361  1.00  0.61           C
ATOM    443  CG  LYS A 173     184.177 129.762 161.931  1.00  0.61           C
ATOM    444  CD  LYS A 173     185.660 130.146 161.864  1.00  0.61           C
ATOM    445  CE  LYS A 173     186.250 129.960 160.460  1.00  0.61           C
ATOM    446  NZ  LYS A 173     187.683 130.298 160.437  1.00  0.61           N
ATOM    447  H   LYS A 173     182.230 129.157 165.545  1.00  0.00           H
ATOM    448  HA  LYS A 173     181.574 130.194 162.835  1.00  0.00           H
ATOM    449  HB3 LYS A 173     184.193 129.153 163.985  1.00  0.00           H
ATOM    450  HB2 LYS A 173     183.762 130.827 163.764  1.00  0.00           H
ATOM    451  HG3 LYS A 173     183.600 130.418 161.279  1.00  0.00           H
ATOM    452  HG2 LYS A 173     184.067 128.755 161.528  1.00  0.00           H
ATOM    453  HD3 LYS A 173     186.224 129.552 162.585  1.00  0.00           H
ATOM    454  HD2 LYS A 173     185.771 131.188 162.167  1.00  0.00           H
ATOM    455  HE3 LYS A 173     185.726 130.589 159.741  1.00  0.00           H
ATOM    456  HE2 LYS A 173     186.132 128.926 160.133  1.00  0.00           H
ATOM    457  HZ1 LYS A 173     188.047 130.168 159.503  1.00  0.00           H
ATOM    458  HZ2 LYS A 173     187.808 131.260 160.716  1.00  0.00           H
ATOM    459  HZ3 LYS A 173     188.181 129.696 161.078  1.00  0.00           H
ATOM    460  N   GLU A 174     182.274 127.030 163.590  1.00  0.56           N
ATOM    461  CA  GLU A 174     182.043 125.633 163.229  1.00  0.56           C
ATOM    462  C   GLU A 174     180.795 125.122 163.964  1.00  0.56           C
ATOM    463  O   GLU A 174     180.626 125.421 165.146  1.00  0.56           O
ATOM    464  CB  GLU A 174     183.308 124.817 163.557  1.00  0.56           C
ATOM    465  CG  GLU A 174     183.259 123.373 163.014  1.00  0.56           C
ATOM    466  CD  GLU A 174     184.529 122.557 163.268  1.00  0.56           C
ATOM    467  OE1 GLU A 174     185.521 123.135 163.766  1.00  0.56           O
ATOM    468  OE2 GLU A 174     184.483 121.352 162.942  1.00  0.56           O
ATOM    469  H   GLU A 174     182.787 127.188 164.445  1.00  0.00           H
ATOM    470  HA  GLU A 174     181.873 125.564 162.153  1.00  0.00           H
ATOM    471  HB3 GLU A 174     183.459 124.793 164.637  1.00  0.00           H
ATOM    472  HB2 GLU A 174     184.177 125.330 163.141  1.00  0.00           H
ATOM    473  HG3 GLU A 174     183.084 123.391 161.938  1.00  0.00           H
ATOM    474  HG2 GLU A 174     182.425 122.834 163.456  1.00  0.00           H
ATOM    475  N   TRP A 175     179.936 124.391 163.229  1.00  0.50           N
ATOM    476  CA  TRP A 175     178.601 123.925 163.635  1.00  0.50           C
ATOM    477  C   TRP A 175     177.726 124.987 164.334  1.00  0.50           C
ATOM    478  O   TRP A 175     177.120 124.724 165.372  1.00  0.50           O
ATOM    479  CB  TRP A 175     178.629 122.535 164.318  1.00  0.50           C
ATOM    480  CG  TRP A 175     179.676 122.170 165.342  1.00  0.50           C
ATOM    481  CD1 TRP A 175     180.755 121.401 165.071  1.00  0.50           C
ATOM    482  CD2 TRP A 175     179.760 122.467 166.776  1.00  0.50           C
ATOM    483  NE1 TRP A 175     181.458 121.147 166.227  1.00  0.50           N
ATOM    484  CE2 TRP A 175     180.876 121.752 167.318  1.00  0.50           C
ATOM    485  CE3 TRP A 175     178.997 123.222 167.698  1.00  0.50           C
ATOM    486  CZ2 TRP A 175     181.179 121.742 168.691  1.00  0.50           C
ATOM    487  CZ3 TRP A 175     179.325 123.253 169.069  1.00  0.50           C
ATOM    488  CH2 TRP A 175     180.400 122.506 169.574  1.00  0.50           C
ATOM    489  H   TRP A 175     180.178 124.197 162.268  1.00  0.00           H
ATOM    490  HA  TRP A 175     178.061 123.770 162.699  1.00  0.00           H
ATOM    491  HB3 TRP A 175     178.738 121.798 163.521  1.00  0.00           H
ATOM    492  HB2 TRP A 175     177.650 122.320 164.737  1.00  0.00           H
ATOM    493  HD1 TRP A 175     180.995 121.009 164.093  1.00  0.00           H
ATOM    494  HE1 TRP A 175     182.287 120.571 166.243  1.00  0.00           H
ATOM    495  HE3 TRP A 175     178.146 123.787 167.358  1.00  0.00           H
ATOM    496  HZ2 TRP A 175     182.011 121.163 169.064  1.00  0.00           H
ATOM    497  HZ3 TRP A 175     178.749 123.861 169.742  1.00  0.00           H
ATOM    498  HH2 TRP A 175     180.632 122.527 170.628  1.00  0.00           H
ATOM    499  N   GLN A 176     177.720 126.189 163.736  1.00  0.56           N
ATOM    500  CA  GLN A 176     177.166 127.425 164.271  1.00  0.56           C
ATOM    501  C   GLN A 176     175.664 127.359 164.595  1.00  0.56           C
ATOM    502  O   GLN A 176     174.881 126.853 163.790  1.00  0.56           O
ATOM    503  CB  GLN A 176     177.522 128.600 163.326  1.00  0.56           C
ATOM    504  CG  GLN A 176     176.839 128.687 161.938  1.00  0.56           C
ATOM    505  CD  GLN A 176     177.535 127.913 160.811  1.00  0.56           C
ATOM    506  OE1 GLN A 176     178.196 126.900 161.029  1.00  0.56           O
ATOM    507  NE2 GLN A 176     177.363 128.380 159.573  1.00  0.56           N
ATOM    508  H   GLN A 176     178.211 126.293 162.857  1.00  0.00           H
ATOM    509  HA  GLN A 176     177.699 127.603 165.204  1.00  0.00           H
ATOM    510  HB3 GLN A 176     178.604 128.634 163.195  1.00  0.00           H
ATOM    511  HB2 GLN A 176     177.270 129.518 163.859  1.00  0.00           H
ATOM    512  HG3 GLN A 176     176.840 129.738 161.644  1.00  0.00           H
ATOM    513  HG2 GLN A 176     175.788 128.403 161.977  1.00  0.00           H
ATOM    514 HE22 GLN A 176     177.792 127.905 158.792  1.00  0.00           H
ATOM    515 HE21 GLN A 176     176.808 129.207 159.409  1.00  0.00           H
ATOM    516  N   LEU A 177     175.305 127.919 165.761  1.00  0.57           N
ATOM    517  CA  LEU A 177     173.925 128.210 166.142  1.00  0.57           C
ATOM    518  C   LEU A 177     173.677 129.703 165.876  1.00  0.57           C
ATOM    519  O   LEU A 177     172.946 130.041 164.947  1.00  0.57           O
ATOM    520  CB  LEU A 177     173.682 127.872 167.632  1.00  0.57           C
ATOM    521  CG  LEU A 177     173.936 126.418 168.067  1.00  0.57           C
ATOM    522  CD1 LEU A 177     173.785 126.316 169.600  1.00  0.57           C
ATOM    523  CD2 LEU A 177     173.053 125.401 167.314  1.00  0.57           C
ATOM    524  H   LEU A 177     176.022 128.274 166.378  1.00  0.00           H
ATOM    525  HA  LEU A 177     173.224 127.637 165.533  1.00  0.00           H
ATOM    526  HB3 LEU A 177     172.661 128.153 167.899  1.00  0.00           H
ATOM    527  HB2 LEU A 177     174.335 128.489 168.244  1.00  0.00           H
ATOM    528  HG  LEU A 177     174.973 126.175 167.833  1.00  0.00           H
ATOM    529 HD11 LEU A 177     173.398 125.351 169.924  1.00  0.00           H
ATOM    530 HD12 LEU A 177     174.745 126.463 170.094  1.00  0.00           H
ATOM    531 HD13 LEU A 177     173.120 127.085 169.992  1.00  0.00           H
ATOM    532 HD21 LEU A 177     172.589 124.673 167.978  1.00  0.00           H
ATOM    533 HD22 LEU A 177     172.247 125.887 166.764  1.00  0.00           H
ATOM    534 HD23 LEU A 177     173.648 124.841 166.592  1.00  0.00           H
ATOM    535  N   GLU A 178     174.326 130.553 166.690  1.00  0.62           N
ATOM    536  CA  GLU A 178     174.260 132.012 166.684  1.00  0.62           C
ATOM    537  C   GLU A 178     175.318 132.572 167.657  1.00  0.62           C
ATOM    538  O   GLU A 178     176.039 131.810 168.303  1.00  0.62           O
ATOM    539  CB  GLU A 178     172.834 132.507 167.065  1.00  0.62           C
ATOM    540  CG  GLU A 178     172.348 132.106 168.483  1.00  0.62           C
ATOM    541  CD  GLU A 178     171.090 132.845 168.954  1.00  0.62           C
ATOM    542  OE1 GLU A 178     170.548 133.662 168.177  1.00  0.62           O
ATOM    543  OE2 GLU A 178     170.704 132.593 170.115  1.00  0.62           O
ATOM    544  H   GLU A 178     174.926 130.172 167.408  1.00  0.00           H
ATOM    545  HA  GLU A 178     174.511 132.361 165.681  1.00  0.00           H
ATOM    546  HB3 GLU A 178     172.112 132.149 166.330  1.00  0.00           H
ATOM    547  HB2 GLU A 178     172.809 133.593 166.963  1.00  0.00           H
ATOM    548  HG3 GLU A 178     173.118 132.292 169.231  1.00  0.00           H
ATOM    549  HG2 GLU A 178     172.151 131.034 168.515  1.00  0.00           H
ATOM    550  N   LEU A 179     175.324 133.907 167.797  1.00  0.68           N
ATOM    551  CA  LEU A 179     175.794 134.596 168.999  1.00  0.68           C
ATOM    552  C   LEU A 179     174.563 134.771 169.920  1.00  0.68           C
ATOM    553  O   LEU A 179     173.607 135.415 169.477  1.00  0.68           O
ATOM    554  CB  LEU A 179     176.367 135.976 168.601  1.00  0.68           C
ATOM    555  CG  LEU A 179     177.813 135.925 168.060  1.00  0.68           C
ATOM    556  CD1 LEU A 179     178.245 137.304 167.513  1.00  0.68           C
ATOM    557  CD2 LEU A 179     178.809 135.393 169.114  1.00  0.68           C
ATOM    558  H   LEU A 179     174.726 134.456 167.197  1.00  0.00           H
ATOM    559  HA  LEU A 179     176.589 134.023 169.466  1.00  0.00           H
ATOM    560  HB3 LEU A 179     176.359 136.640 169.468  1.00  0.00           H
ATOM    561  HB2 LEU A 179     175.709 136.446 167.868  1.00  0.00           H
ATOM    562  HG  LEU A 179     177.827 135.233 167.217  1.00  0.00           H
ATOM    563 HD11 LEU A 179     178.569 137.224 166.475  1.00  0.00           H
ATOM    564 HD12 LEU A 179     177.432 138.031 167.540  1.00  0.00           H
ATOM    565 HD13 LEU A 179     179.069 137.742 168.077  1.00  0.00           H
ATOM    566 HD21 LEU A 179     179.782 135.882 169.060  1.00  0.00           H
ATOM    567 HD22 LEU A 179     178.436 135.533 170.129  1.00  0.00           H
ATOM    568 HD23 LEU A 179     178.982 134.325 168.983  1.00  0.00           H
ATOM    569  N   PRO A 180     174.577 134.194 171.150  1.00  0.74           N
ATOM    570  CA  PRO A 180     173.466 134.318 172.124  1.00  0.74           C
ATOM    571  C   PRO A 180     173.105 135.762 172.479  1.00  0.74           C
ATOM    572  O   PRO A 180     173.994 136.617 172.482  1.00  0.74           O
ATOM    573  CB  PRO A 180     173.995 133.634 173.392  1.00  0.74           C
ATOM    574  CG  PRO A 180     175.084 132.709 172.919  1.00  0.74           C
ATOM    575  CD  PRO A 180     175.684 133.430 171.727  1.00  0.74           C
ATOM    576  HA  PRO A 180     172.602 133.780 171.731  1.00  0.00           H
ATOM    577  HB3 PRO A 180     173.218 133.112 173.951  1.00  0.00           H
ATOM    578  HB2 PRO A 180     174.445 134.370 174.055  1.00  0.00           H
ATOM    579  HG3 PRO A 180     174.601 131.803 172.574  1.00  0.00           H
ATOM    580  HG2 PRO A 180     175.810 132.443 173.685  1.00  0.00           H
ATOM    581  HD2 PRO A 180     176.468 134.120 172.043  1.00  0.00           H
ATOM    582  HD3 PRO A 180     176.114 132.699 171.044  1.00  0.00           H
ATOM    583  N   LYS A 181     171.825 135.996 172.808  1.00  0.70           N
ATOM    584  CA  LYS A 181     171.381 137.322 173.238  1.00  0.70           C
ATOM    585  C   LYS A 181     171.469 137.505 174.765  1.00  0.70           C
ATOM    586  O   LYS A 181     171.783 138.606 175.215  1.00  0.70           O
ATOM    587  CB  LYS A 181     170.017 137.697 172.640  1.00  0.70           C
ATOM    588  CG  LYS A 181     169.816 137.308 171.155  1.00  0.70           C
ATOM    589  CD  LYS A 181     170.881 137.849 170.186  1.00  0.70           C
ATOM    590  CE  LYS A 181     170.778 137.240 168.787  1.00  0.70           C
ATOM    591  NZ  LYS A 181     171.920 137.648 167.953  1.00  0.70           N
ATOM    592  H   LYS A 181     171.135 135.259 172.777  1.00  0.00           H
ATOM    593  HA  LYS A 181     172.070 138.041 172.826  1.00  0.00           H
ATOM    594  HB3 LYS A 181     169.917 138.775 172.733  1.00  0.00           H
ATOM    595  HB2 LYS A 181     169.221 137.266 173.243  1.00  0.00           H
ATOM    596  HG3 LYS A 181     168.831 137.649 170.833  1.00  0.00           H
ATOM    597  HG2 LYS A 181     169.793 136.222 171.067  1.00  0.00           H
ATOM    598  HD3 LYS A 181     171.884 137.674 170.572  1.00  0.00           H
ATOM    599  HD2 LYS A 181     170.773 138.926 170.093  1.00  0.00           H
ATOM    600  HE3 LYS A 181     169.845 137.532 168.305  1.00  0.00           H
ATOM    601  HE2 LYS A 181     170.782 136.152 168.854  1.00  0.00           H
ATOM    602  HZ1 LYS A 181     172.770 137.315 168.389  1.00  0.00           H
ATOM    603  HZ2 LYS A 181     171.834 137.228 167.038  1.00  0.00           H
ATOM    604  HZ3 LYS A 181     171.949 138.653 167.871  1.00  0.00           H
ATOM    605  N   LEU A 182     171.299 136.406 175.514  1.00  0.76           N
ATOM    606  CA  LEU A 182     171.735 136.249 176.900  1.00  0.76           C
ATOM    607  C   LEU A 182     172.055 134.775 177.159  1.00  0.76           C
ATOM    608  O   LEU A 182     171.836 133.945 176.282  1.00  0.76           O
ATOM    609  CB  LEU A 182     170.734 136.853 177.915  1.00  0.76           C
ATOM    610  CG  LEU A 182     169.456 136.068 178.261  1.00  0.76           C
ATOM    611  CD1 LEU A 182     169.005 136.389 179.680  1.00  0.76           C
ATOM    612  CD2 LEU A 182     168.314 136.355 177.285  1.00  0.76           C
ATOM    613  H   LEU A 182     171.040 135.542 175.059  1.00  0.00           H
ATOM    614  HA  LEU A 182     172.684 136.778 176.995  1.00  0.00           H
ATOM    615  HB3 LEU A 182     170.460 137.864 177.630  1.00  0.00           H
ATOM    616  HB2 LEU A 182     171.292 136.965 178.846  1.00  0.00           H
ATOM    617  HG  LEU A 182     169.655 134.998 178.245  1.00  0.00           H
ATOM    618 HD11 LEU A 182     168.058 135.894 179.892  1.00  0.00           H
ATOM    619 HD12 LEU A 182     169.743 136.067 180.411  1.00  0.00           H
ATOM    620 HD13 LEU A 182     168.860 137.458 179.820  1.00  0.00           H
ATOM    621 HD21 LEU A 182     167.735 135.445 177.152  1.00  0.00           H
ATOM    622 HD22 LEU A 182     167.628 137.114 177.663  1.00  0.00           H
ATOM    623 HD23 LEU A 182     168.666 136.694 176.311  1.00  0.00           H
ATOM    624  N   LEU A 183     172.597 134.464 178.343  1.00  0.79           N
ATOM    625  CA  LEU A 183     172.870 133.087 178.740  1.00  0.79           C
ATOM    626  C   LEU A 183     172.482 132.905 180.199  1.00  0.79           C
ATOM    627  O   LEU A 183     172.912 133.685 181.050  1.00  0.79           O
ATOM    628  CB  LEU A 183     174.344 132.712 178.519  1.00  0.79           C
ATOM    629  CG  LEU A 183     174.772 132.728 177.038  1.00  0.79           C
ATOM    630  CD1 LEU A 183     175.289 134.105 176.599  1.00  0.79           C
ATOM    631  CD2 LEU A 183     175.832 131.662 176.806  1.00  0.79           C
ATOM    632  H   LEU A 183     172.801 135.185 179.023  1.00  0.00           H
ATOM    633  HA  LEU A 183     172.254 132.400 178.155  1.00  0.00           H
ATOM    634  HB3 LEU A 183     174.468 131.696 178.901  1.00  0.00           H
ATOM    635  HB2 LEU A 183     175.006 133.329 179.128  1.00  0.00           H
ATOM    636  HG  LEU A 183     173.930 132.448 176.405  1.00  0.00           H
ATOM    637 HD11 LEU A 183     176.021 134.027 175.798  1.00  0.00           H
ATOM    638 HD12 LEU A 183     174.498 134.735 176.208  1.00  0.00           H
ATOM    639 HD13 LEU A 183     175.743 134.647 177.426  1.00  0.00           H
ATOM    640 HD21 LEU A 183     176.312 131.741 175.831  1.00  0.00           H
ATOM    641 HD22 LEU A 183     176.596 131.740 177.578  1.00  0.00           H
ATOM    642 HD23 LEU A 183     175.381 130.674 176.875  1.00  0.00           H
ATOM    643  N   ILE A 184     171.690 131.855 180.446  1.00  0.80           N
ATOM    644  CA  ILE A 184     171.211 131.504 181.771  1.00  0.80           C
ATOM    645  C   ILE A 184     171.920 130.209 182.190  1.00  0.80           C
ATOM    646  O   ILE A 184     171.563 129.131 181.718  1.00  0.80           O
ATOM    647  CB  ILE A 184     169.674 131.277 181.796  1.00  0.80           C
ATOM    648  CG1 ILE A 184     168.880 132.439 181.146  1.00  0.80           C
ATOM    649  CG2 ILE A 184     169.202 131.004 183.237  1.00  0.80           C
ATOM    650  CD1 ILE A 184     168.941 133.765 181.897  1.00  0.80           C
ATOM    651  H   ILE A 184     171.399 131.252 179.689  1.00  0.00           H
ATOM    652  HA  ILE A 184     171.448 132.287 182.492  1.00  0.00           H
ATOM    653  HB  ILE A 184     169.434 130.395 181.202  1.00  0.00           H
ATOM    654 HG13 ILE A 184     167.833 132.177 181.031  1.00  0.00           H
ATOM    655 HG12 ILE A 184     169.222 132.599 180.124  1.00  0.00           H
ATOM    656 HG21 ILE A 184     168.122 131.034 183.344  1.00  0.00           H
ATOM    657 HG22 ILE A 184     169.538 130.035 183.603  1.00  0.00           H
ATOM    658 HG23 ILE A 184     169.610 131.762 183.903  1.00  0.00           H
ATOM    659 HD11 ILE A 184     168.135 134.419 181.579  1.00  0.00           H
ATOM    660 HD12 ILE A 184     168.844 133.653 182.975  1.00  0.00           H
ATOM    661 HD13 ILE A 184     169.882 134.257 181.677  1.00  0.00           H
ATOM    662  N   SER A 185     172.930 130.343 183.058  1.00  0.80           N
ATOM    663  CA  SER A 185     173.704 129.224 183.579  1.00  0.80           C
ATOM    664  C   SER A 185     173.059 128.670 184.860  1.00  0.80           C
ATOM    665  O   SER A 185     173.330 129.141 185.961  1.00  0.80           O
ATOM    666  CB  SER A 185     175.186 129.636 183.676  1.00  0.80           C
ATOM    667  OG  SER A 185     175.463 130.657 184.608  1.00  0.80           O
ATOM    668  H   SER A 185     173.179 131.258 183.414  1.00  0.00           H
ATOM    669  HA  SER A 185     173.676 128.415 182.852  1.00  0.00           H
ATOM    670  HB3 SER A 185     175.551 129.958 182.700  1.00  0.00           H
ATOM    671  HB2 SER A 185     175.786 128.776 183.957  1.00  0.00           H
ATOM    672  HG  SER A 185     176.423 130.748 184.660  1.00  0.00           H
ATOM    673  N   VAL A 186     172.178 127.676 184.672  1.00  0.78           N
ATOM    674  CA  VAL A 186     171.438 127.009 185.736  1.00  0.78           C
ATOM    675  C   VAL A 186     172.347 126.021 186.498  1.00  0.78           C
ATOM    676  O   VAL A 186     173.028 125.210 185.864  1.00  0.78           O
ATOM    677  CB  VAL A 186     170.213 126.238 185.170  1.00  0.78           C
ATOM    678  CG1 VAL A 186     169.431 125.440 186.230  1.00  0.78           C
ATOM    679  CG2 VAL A 186     169.245 127.153 184.403  1.00  0.78           C
ATOM    680  H   VAL A 186     172.025 127.321 183.738  1.00  0.00           H
ATOM    681  HA  VAL A 186     171.066 127.770 186.411  1.00  0.00           H
ATOM    682  HB  VAL A 186     170.587 125.529 184.438  1.00  0.00           H
ATOM    683 HG11 VAL A 186     168.525 125.004 185.810  1.00  0.00           H
ATOM    684 HG12 VAL A 186     170.022 124.613 186.618  1.00  0.00           H
ATOM    685 HG13 VAL A 186     169.137 126.069 187.070  1.00  0.00           H
ATOM    686 HG21 VAL A 186     168.474 126.566 183.905  1.00  0.00           H
ATOM    687 HG22 VAL A 186     168.747 127.857 185.070  1.00  0.00           H
ATOM    688 HG23 VAL A 186     169.752 127.724 183.627  1.00  0.00           H
ATOM    689  N   HIE A 187     172.313 126.096 187.839  1.00  0.79           N
ATOM    690  CA  HIE A 187     173.047 125.191 188.722  1.00  0.79           C
ATOM    691  C   HIE A 187     172.303 124.978 190.053  1.00  0.79           C
ATOM    692  O   HIE A 187     171.470 125.799 190.441  1.00  0.79           O
ATOM    693  CB  HIE A 187     174.513 125.662 188.886  1.00  0.79           C
ATOM    694  CG  HIE A 187     174.768 126.868 189.757  1.00  0.79           C
ATOM    695  ND1 HIE A 187     174.674 128.188 189.301  1.00  0.79           N
ATOM    696  CD2 HIE A 187     175.177 126.883 191.072  1.00  0.79           C
ATOM    697  CE1 HIE A 187     175.027 128.930 190.344  1.00  0.79           C
ATOM    698  NE2 HIE A 187     175.323 128.211 191.426  1.00  0.79           N
ATOM    699  H   HIE A 187     171.744 126.799 188.293  1.00  0.00           H
ATOM    700  HA  HIE A 187     173.081 124.215 188.235  1.00  0.00           H
ATOM    701  HB3 HIE A 187     174.954 125.857 187.907  1.00  0.00           H
ATOM    702  HB2 HIE A 187     175.099 124.841 189.300  1.00  0.00           H
ATOM    703  HD2 HIE A 187     175.387 126.068 191.746  1.00  0.00           H
ATOM    704  HE1 HIE A 187     175.073 130.008 190.324  1.00  0.00           H
ATOM    705  HE2 HIE A 187     175.621 128.569 192.323  1.00  0.00           H
ATOM    706  N   GLY A 188     172.644 123.859 190.714  1.00  0.81           N
ATOM    707  CA  GLY A 188     172.089 123.416 191.990  1.00  0.81           C
ATOM    708  C   GLY A 188     171.264 122.151 191.752  1.00  0.81           C
ATOM    709  O   GLY A 188     170.152 122.231 191.237  1.00  0.81           O
ATOM    710  H   GLY A 188     173.340 123.255 190.303  1.00  0.00           H
ATOM    711  HA3 GLY A 188     171.468 124.177 192.456  1.00  0.00           H
ATOM    712  HA2 GLY A 188     172.904 123.208 192.677  1.00  0.00           H
ATOM    713  N   GLY A 189     171.794 120.990 192.173  1.00  0.78           N
ATOM    714  CA  GLY A 189     171.184 119.678 191.955  1.00  0.78           C
ATOM    715  C   GLY A 189     170.229 119.283 193.091  1.00  0.78           C
ATOM    716  O   GLY A 189     170.350 119.746 194.227  1.00  0.78           O
ATOM    717  H   GLY A 189     172.690 120.999 192.639  1.00  0.00           H
ATOM    718  HA3 GLY A 189     171.979 118.934 191.899  1.00  0.00           H
ATOM    719  HA2 GLY A 189     170.662 119.650 190.997  1.00  0.00           H
ATOM    720  N   LEU A 190     169.303 118.370 192.757  1.00  0.67           N
ATOM    721  CA  LEU A 190     168.313 117.771 193.655  1.00  0.67           C
ATOM    722  C   LEU A 190     168.906 116.579 194.426  1.00  0.67           C
ATOM    723  O   LEU A 190     169.936 116.029 194.032  1.00  0.67           O
ATOM    724  CB  LEU A 190     167.082 117.318 192.825  1.00  0.67           C
ATOM    725  CG  LEU A 190     166.067 118.435 192.495  1.00  0.67           C
ATOM    726  CD1 LEU A 190     165.371 118.982 193.759  1.00  0.67           C
ATOM    727  CD2 LEU A 190     166.657 119.543 191.597  1.00  0.67           C
ATOM    728  H   LEU A 190     169.283 118.023 191.809  1.00  0.00           H
ATOM    729  HA  LEU A 190     168.004 118.518 194.386  1.00  0.00           H
ATOM    730  HB3 LEU A 190     166.532 116.545 193.364  1.00  0.00           H
ATOM    731  HB2 LEU A 190     167.413 116.832 191.904  1.00  0.00           H
ATOM    732  HG  LEU A 190     165.287 117.951 191.907  1.00  0.00           H
ATOM    733 HD11 LEU A 190     164.292 118.838 193.693  1.00  0.00           H
ATOM    734 HD12 LEU A 190     165.696 118.472 194.664  1.00  0.00           H
ATOM    735 HD13 LEU A 190     165.554 120.046 193.906  1.00  0.00           H
ATOM    736 HD21 LEU A 190     165.931 119.894 190.867  1.00  0.00           H
ATOM    737 HD22 LEU A 190     166.990 120.407 192.172  1.00  0.00           H
ATOM    738 HD23 LEU A 190     167.509 119.187 191.017  1.00  0.00           H
ATOM    739  N   GLN A 191     168.205 116.186 195.503  1.00  0.53           N
ATOM    740  CA  GLN A 191     168.516 115.035 196.356  1.00  0.53           C
ATOM    741  C   GLN A 191     168.407 113.660 195.659  1.00  0.53           C
ATOM    742  O   GLN A 191     169.041 112.725 196.140  1.00  0.53           O
ATOM    743  CB  GLN A 191     167.677 115.089 197.659  1.00  0.53           C
ATOM    744  CG  GLN A 191     166.136 114.983 197.517  1.00  0.53           C
ATOM    745  CD  GLN A 191     165.439 116.267 197.051  1.00  0.53           C
ATOM    746  OE1 GLN A 191     165.993 117.360 197.142  1.00  0.53           O
ATOM    747  NE2 GLN A 191     164.206 116.142 196.559  1.00  0.53           N
ATOM    748  H   GLN A 191     167.373 116.699 195.760  1.00  0.00           H
ATOM    749  HA  GLN A 191     169.562 115.144 196.648  1.00  0.00           H
ATOM    750  HB3 GLN A 191     167.943 115.982 198.226  1.00  0.00           H
ATOM    751  HB2 GLN A 191     168.000 114.261 198.293  1.00  0.00           H
ATOM    752  HG3 GLN A 191     165.715 114.736 198.491  1.00  0.00           H
ATOM    753  HG2 GLN A 191     165.867 114.158 196.856  1.00  0.00           H
ATOM    754 HE22 GLN A 191     163.706 116.960 196.241  1.00  0.00           H
ATOM    755 HE21 GLN A 191     163.759 115.239 196.507  1.00  0.00           H
ATOM    756  N   ASN A 192     167.629 113.590 194.560  1.00  0.56           N
ATOM    757  CA  ASN A 192     167.395 112.476 193.623  1.00  0.56           C
ATOM    758  C   ASN A 192     165.996 112.655 193.010  1.00  0.56           C
ATOM    759  O   ASN A 192     165.854 112.544 191.793  1.00  0.56           O
ATOM    760  CB  ASN A 192     167.581 111.066 194.269  1.00  0.56           C
ATOM    761  CG  ASN A 192     167.175 109.857 193.412  1.00  0.56           C
ATOM    762  OD1 ASN A 192     166.502 108.953 193.899  1.00  0.56           O
ATOM    763  ND2 ASN A 192     167.599 109.817 192.146  1.00  0.56           N
ATOM    764  H   ASN A 192     167.167 114.445 194.283  1.00  0.00           H
ATOM    765  HA  ASN A 192     168.154 112.607 192.850  1.00  0.00           H
ATOM    766  HB3 ASN A 192     167.010 111.013 195.198  1.00  0.00           H
ATOM    767  HB2 ASN A 192     168.626 110.906 194.533  1.00  0.00           H
ATOM    768 HD22 ASN A 192     167.357 109.031 191.561  1.00  0.00           H
ATOM    769 HD21 ASN A 192     168.155 110.567 191.764  1.00  0.00           H
ATOM    770  N   PHE A 193     164.999 112.923 193.870  1.00  0.53           N
ATOM    771  CA  PHE A 193     163.587 113.048 193.512  1.00  0.53           C
ATOM    772  C   PHE A 193     163.263 114.317 192.709  1.00  0.53           C
ATOM    773  O   PHE A 193     164.060 115.256 192.670  1.00  0.53           O
ATOM    774  CB  PHE A 193     162.733 112.973 194.794  1.00  0.53           C
ATOM    775  CG  PHE A 193     162.785 111.624 195.486  1.00  0.53           C
ATOM    776  CD1 PHE A 193     163.745 111.374 196.490  1.00  0.53           C
ATOM    777  CD2 PHE A 193     161.994 110.557 195.011  1.00  0.53           C
ATOM    778  CE1 PHE A 193     163.857 110.105 197.041  1.00  0.53           C
ATOM    779  CE2 PHE A 193     162.121 109.295 195.576  1.00  0.53           C
ATOM    780  CZ  PHE A 193     163.044 109.072 196.590  1.00  0.53           C
ATOM    781  H   PHE A 193     165.211 112.996 194.854  1.00  0.00           H
ATOM    782  HA  PHE A 193     163.329 112.197 192.878  1.00  0.00           H
ATOM    783  HB3 PHE A 193     161.687 113.188 194.568  1.00  0.00           H
ATOM    784  HB2 PHE A 193     163.048 113.742 195.500  1.00  0.00           H
ATOM    785  HD1 PHE A 193     164.396 112.164 196.833  1.00  0.00           H
ATOM    786  HD2 PHE A 193     161.289 110.716 194.208  1.00  0.00           H
ATOM    787  HE1 PHE A 193     164.585 109.918 197.817  1.00  0.00           H
ATOM    788  HE2 PHE A 193     161.507 108.481 195.220  1.00  0.00           H
ATOM    789  HZ  PHE A 193     163.141 108.087 197.021  1.00  0.00           H
ATOM    790  N   GLU A 194     162.067 114.303 192.099  1.00  0.59           N
ATOM    791  CA  GLU A 194     161.497 115.399 191.323  1.00  0.59           C
ATOM    792  C   GLU A 194     161.330 116.704 192.122  1.00  0.59           C
ATOM    793  O   GLU A 194     161.003 116.661 193.309  1.00  0.59           O
ATOM    794  CB  GLU A 194     160.147 114.947 190.731  1.00  0.59           C
ATOM    795  CG  GLU A 194     160.291 113.900 189.606  1.00  0.59           C
ATOM    796  CD  GLU A 194     158.995 113.644 188.832  1.00  0.59           C
ATOM    797  OE1 GLU A 194     157.909 113.920 189.389  1.00  0.59           O
ATOM    798  OE2 GLU A 194     159.112 113.217 187.663  1.00  0.59           O
ATOM    799  H   GLU A 194     161.480 113.486 192.187  1.00  0.00           H
ATOM    800  HA  GLU A 194     162.179 115.598 190.499  1.00  0.00           H
ATOM    801  HB3 GLU A 194     159.607 115.812 190.359  1.00  0.00           H
ATOM    802  HB2 GLU A 194     159.522 114.536 191.526  1.00  0.00           H
ATOM    803  HG3 GLU A 194     160.648 112.953 190.009  1.00  0.00           H
ATOM    804  HG2 GLU A 194     161.044 114.237 188.891  1.00  0.00           H
ATOM    805  N   LEU A 195     161.509 117.838 191.422  1.00  0.68           N
ATOM    806  CA  LEU A 195     161.217 119.189 191.910  1.00  0.68           C
ATOM    807  C   LEU A 195     159.729 119.386 192.247  1.00  0.68           C
ATOM    808  O   LEU A 195     158.868 118.664 191.736  1.00  0.68           O
ATOM    809  CB  LEU A 195     161.645 120.221 190.833  1.00  0.68           C
ATOM    810  CG  LEU A 195     163.112 120.678 190.926  1.00  0.68           C
ATOM    811  CD1 LEU A 195     163.537 121.464 189.668  1.00  0.68           C
ATOM    812  CD2 LEU A 195     163.385 121.511 192.193  1.00  0.68           C
ATOM    813  H   LEU A 195     161.812 117.775 190.461  1.00  0.00           H
ATOM    814  HA  LEU A 195     161.780 119.340 192.832  1.00  0.00           H
ATOM    815  HB3 LEU A 195     161.022 121.117 190.874  1.00  0.00           H
ATOM    816  HB2 LEU A 195     161.463 119.792 189.847  1.00  0.00           H
ATOM    817  HG  LEU A 195     163.719 119.775 190.970  1.00  0.00           H
ATOM    818 HD11 LEU A 195     164.432 121.030 189.224  1.00  0.00           H
ATOM    819 HD12 LEU A 195     162.762 121.471 188.900  1.00  0.00           H
ATOM    820 HD13 LEU A 195     163.765 122.507 189.893  1.00  0.00           H
ATOM    821 HD21 LEU A 195     164.356 122.006 192.142  1.00  0.00           H
ATOM    822 HD22 LEU A 195     162.629 122.283 192.335  1.00  0.00           H
ATOM    823 HD23 LEU A 195     163.391 120.897 193.091  1.00  0.00           H
ATOM    824  N   GLN A 196     159.463 120.428 193.052  1.00  0.67           N
ATOM    825  CA  GLN A 196     158.128 120.981 193.293  1.00  0.67           C
ATOM    826  C   GLN A 196     157.453 121.384 191.960  1.00  0.67           C
ATOM    827  O   GLN A 196     158.168 121.865 191.079  1.00  0.67           O
ATOM    828  CB  GLN A 196     158.270 122.241 194.167  1.00  0.67           C
ATOM    829  CG  GLN A 196     158.800 121.983 195.591  1.00  0.67           C
ATOM    830  CD  GLN A 196     158.900 123.271 196.416  1.00  0.67           C
ATOM    831  OE1 GLN A 196     158.182 124.237 196.169  1.00  0.67           O
ATOM    832  NE2 GLN A 196     159.780 123.287 197.417  1.00  0.67           N
ATOM    833  H   GLN A 196     160.231 120.961 193.430  1.00  0.00           H
ATOM    834  HA  GLN A 196     157.566 120.223 193.834  1.00  0.00           H
ATOM    835  HB3 GLN A 196     157.296 122.729 194.237  1.00  0.00           H
ATOM    836  HB2 GLN A 196     158.928 122.948 193.665  1.00  0.00           H
ATOM    837  HG3 GLN A 196     159.784 121.513 195.547  1.00  0.00           H
ATOM    838  HG2 GLN A 196     158.141 121.289 196.114  1.00  0.00           H
ATOM    839 HE22 GLN A 196     159.886 124.117 197.982  1.00  0.00           H
ATOM    840 HE21 GLN A 196     160.362 122.484 197.606  1.00  0.00           H
ATOM    841  N   PRO A 197     156.115 121.206 191.827  1.00  0.69           N
ATOM    842  CA  PRO A 197     155.369 121.620 190.620  1.00  0.69           C
ATOM    843  C   PRO A 197     155.625 123.058 190.141  1.00  0.69           C
ATOM    844  O   PRO A 197     155.746 123.263 188.939  1.00  0.69           O
ATOM    845  CB  PRO A 197     153.894 121.411 190.998  1.00  0.69           C
ATOM    846  CG  PRO A 197     153.928 120.316 192.046  1.00  0.69           C
ATOM    847  CD  PRO A 197     155.215 120.599 192.810  1.00  0.69           C
ATOM    848  HA  PRO A 197     155.639 120.924 189.824  1.00  0.00           H
ATOM    849  HB3 PRO A 197     153.273 121.145 190.142  1.00  0.00           H
ATOM    850  HB2 PRO A 197     153.472 122.316 191.441  1.00  0.00           H
ATOM    851  HG3 PRO A 197     154.009 119.348 191.549  1.00  0.00           H
ATOM    852  HG2 PRO A 197     153.042 120.292 192.682  1.00  0.00           H
ATOM    853  HD2 PRO A 197     155.041 121.311 193.619  1.00  0.00           H
ATOM    854  HD3 PRO A 197     155.595 119.671 193.237  1.00  0.00           H
ATOM    855  N   LYS A 198     155.758 124.006 191.084  1.00  0.65           N
ATOM    856  CA  LYS A 198     156.042 125.406 190.784  1.00  0.65           C
ATOM    857  C   LYS A 198     157.475 125.653 190.272  1.00  0.65           C
ATOM    858  O   LYS A 198     157.621 126.439 189.340  1.00  0.65           O
ATOM    859  CB  LYS A 198     155.624 126.286 191.978  1.00  0.65           C
ATOM    860  CG  LYS A 198     156.438 126.179 193.274  1.00  0.65           C
ATOM    861  CD  LYS A 198     155.858 127.116 194.346  1.00  0.65           C
ATOM    862  CE  LYS A 198     156.460 126.898 195.736  1.00  0.65           C
ATOM    863  NZ  LYS A 198     155.863 127.808 196.725  1.00  0.65           N
ATOM    864  H   LYS A 198     155.657 123.764 192.059  1.00  0.00           H
ATOM    865  HA  LYS A 198     155.375 125.686 189.966  1.00  0.00           H
ATOM    866  HB3 LYS A 198     154.582 126.066 192.205  1.00  0.00           H
ATOM    867  HB2 LYS A 198     155.642 127.327 191.670  1.00  0.00           H
ATOM    868  HG3 LYS A 198     157.477 126.451 193.088  1.00  0.00           H
ATOM    869  HG2 LYS A 198     156.438 125.149 193.632  1.00  0.00           H
ATOM    870  HD3 LYS A 198     154.776 126.987 194.399  1.00  0.00           H
ATOM    871  HD2 LYS A 198     156.025 128.151 194.041  1.00  0.00           H
ATOM    872  HE3 LYS A 198     157.542 127.041 195.719  1.00  0.00           H
ATOM    873  HE2 LYS A 198     156.264 125.878 196.064  1.00  0.00           H
ATOM    874  HZ1 LYS A 198     154.864 127.665 196.764  1.00  0.00           H
ATOM    875  HZ2 LYS A 198     156.266 127.622 197.633  1.00  0.00           H
ATOM    876  HZ3 LYS A 198     156.062 128.764 196.469  1.00  0.00           H
ATOM    877  N   LEU A 199     158.491 124.952 190.812  1.00  0.73           N
ATOM    878  CA  LEU A 199     159.875 125.035 190.321  1.00  0.73           C
ATOM    879  C   LEU A 199     160.046 124.393 188.930  1.00  0.73           C
ATOM    880  O   LEU A 199     160.737 124.983 188.103  1.00  0.73           O
ATOM    881  CB  LEU A 199     160.882 124.436 191.336  1.00  0.73           C
ATOM    882  CG  LEU A 199     161.353 125.378 192.475  1.00  0.73           C
ATOM    883  CD1 LEU A 199     162.013 126.674 191.954  1.00  0.73           C
ATOM    884  CD2 LEU A 199     160.283 125.646 193.551  1.00  0.73           C
ATOM    885  H   LEU A 199     158.313 124.289 191.552  1.00  0.00           H
ATOM    886  HA  LEU A 199     160.106 126.093 190.195  1.00  0.00           H
ATOM    887  HB3 LEU A 199     161.784 124.137 190.798  1.00  0.00           H
ATOM    888  HB2 LEU A 199     160.486 123.509 191.754  1.00  0.00           H
ATOM    889  HG  LEU A 199     162.146 124.826 192.982  1.00  0.00           H
ATOM    890 HD11 LEU A 199     162.917 126.900 192.521  1.00  0.00           H
ATOM    891 HD12 LEU A 199     162.311 126.587 190.909  1.00  0.00           H
ATOM    892 HD13 LEU A 199     161.354 127.539 192.032  1.00  0.00           H
ATOM    893 HD21 LEU A 199     160.022 126.701 193.629  1.00  0.00           H
ATOM    894 HD22 LEU A 199     159.361 125.104 193.357  1.00  0.00           H
ATOM    895 HD23 LEU A 199     160.635 125.332 194.534  1.00  0.00           H
ATOM    896  N   LYS A 200     159.382 123.249 188.671  1.00  0.72           N
ATOM    897  CA  LYS A 200     159.301 122.617 187.346  1.00  0.72           C
ATOM    898  C   LYS A 200     158.673 123.533 186.292  1.00  0.72           C
ATOM    899  O   LYS A 200     159.216 123.664 185.196  1.00  0.72           O
ATOM    900  CB  LYS A 200     158.437 121.348 187.403  1.00  0.72           C
ATOM    901  CG  LYS A 200     159.088 120.130 188.051  1.00  0.72           C
ATOM    902  CD  LYS A 200     158.087 118.971 188.046  1.00  0.72           C
ATOM    903  CE  LYS A 200     158.692 117.628 188.437  1.00  0.72           C
ATOM    904  NZ  LYS A 200     157.620 116.631 188.583  1.00  0.72           N
ATOM    905  H   LYS A 200     158.839 122.814 189.406  1.00  0.00           H
ATOM    906  HA  LYS A 200     160.313 122.356 187.027  1.00  0.00           H
ATOM    907  HB3 LYS A 200     158.177 121.051 186.384  1.00  0.00           H
ATOM    908  HB2 LYS A 200     157.489 121.565 187.897  1.00  0.00           H
ATOM    909  HG3 LYS A 200     159.374 120.363 189.075  1.00  0.00           H
ATOM    910  HG2 LYS A 200     159.996 119.857 187.513  1.00  0.00           H
ATOM    911  HD3 LYS A 200     157.627 118.880 187.061  1.00  0.00           H
ATOM    912  HD2 LYS A 200     157.277 119.214 188.736  1.00  0.00           H
ATOM    913  HE3 LYS A 200     159.231 117.727 189.376  1.00  0.00           H
ATOM    914  HE2 LYS A 200     159.407 117.290 187.687  1.00  0.00           H
ATOM    915  HZ1 LYS A 200     157.134 116.522 187.705  1.00  0.00           H
ATOM    916  HZ2 LYS A 200     157.997 115.729 188.859  1.00  0.00           H
ATOM    917  HZ3 LYS A 200     156.969 116.935 189.292  1.00  0.00           H
ATOM    918  N   GLN A 201     157.529 124.130 186.660  1.00  0.65           N
ATOM    919  CA  GLN A 201     156.770 125.027 185.808  1.00  0.65           C
ATOM    920  C   GLN A 201     157.516 126.336 185.506  1.00  0.65           C
ATOM    921  O   GLN A 201     157.442 126.742 184.350  1.00  0.65           O
ATOM    922  CB  GLN A 201     155.351 125.225 186.378  1.00  0.65           C
ATOM    923  CG  GLN A 201     154.400 124.017 186.212  1.00  0.65           C
ATOM    924  CD  GLN A 201     153.946 123.707 184.779  1.00  0.65           C
ATOM    925  OE1 GLN A 201     153.453 122.612 184.524  1.00  0.65           O
ATOM    926  NE2 GLN A 201     154.083 124.647 183.839  1.00  0.65           N
ATOM    927  H   GLN A 201     157.139 123.947 187.575  1.00  0.00           H
ATOM    928  HA  GLN A 201     156.670 124.518 184.848  1.00  0.00           H
ATOM    929  HB3 GLN A 201     154.880 126.068 185.896  1.00  0.00           H
ATOM    930  HB2 GLN A 201     155.419 125.488 187.433  1.00  0.00           H
ATOM    931  HG3 GLN A 201     153.503 124.189 186.807  1.00  0.00           H
ATOM    932  HG2 GLN A 201     154.863 123.115 186.608  1.00  0.00           H
ATOM    933 HE22 GLN A 201     153.799 124.454 182.890  1.00  0.00           H
ATOM    934 HE21 GLN A 201     154.489 125.543 184.065  1.00  0.00           H
ATOM    935  N   VAL A 202     158.292 126.885 186.474  1.00  0.73           N
ATOM    936  CA  VAL A 202     159.258 127.992 186.304  1.00  0.73           C
ATOM    937  C   VAL A 202     160.260 127.760 185.160  1.00  0.73           C
ATOM    938  O   VAL A 202     160.527 128.698 184.410  1.00  0.73           O
ATOM    939  CB  VAL A 202     160.038 128.352 187.616  1.00  0.73           C
ATOM    940  CG1 VAL A 202     161.439 128.996 187.466  1.00  0.73           C
ATOM    941  CG2 VAL A 202     159.194 129.266 188.508  1.00  0.73           C
ATOM    942  H   VAL A 202     158.275 126.471 187.397  1.00  0.00           H
ATOM    943  HA  VAL A 202     158.671 128.869 186.039  1.00  0.00           H
ATOM    944  HB  VAL A 202     160.182 127.431 188.176  1.00  0.00           H
ATOM    945 HG11 VAL A 202     161.843 129.280 188.439  1.00  0.00           H
ATOM    946 HG12 VAL A 202     162.163 128.310 187.025  1.00  0.00           H
ATOM    947 HG13 VAL A 202     161.402 129.897 186.854  1.00  0.00           H
ATOM    948 HG21 VAL A 202     159.652 129.410 189.487  1.00  0.00           H
ATOM    949 HG22 VAL A 202     159.051 130.248 188.055  1.00  0.00           H
ATOM    950 HG23 VAL A 202     158.216 128.832 188.664  1.00  0.00           H
ATOM    951  N   PHE A 203     160.758 126.520 185.018  1.00  0.73           N
ATOM    952  CA  PHE A 203     161.535 126.120 183.850  1.00  0.73           C
ATOM    953  C   PHE A 203     160.660 126.057 182.584  1.00  0.73           C
ATOM    954  O   PHE A 203     160.946 126.788 181.639  1.00  0.73           O
ATOM    955  CB  PHE A 203     162.336 124.825 184.108  1.00  0.73           C
ATOM    956  CG  PHE A 203     163.497 124.981 185.074  1.00  0.73           C
ATOM    957  CD1 PHE A 203     163.395 124.555 186.413  1.00  0.73           C
ATOM    958  CD2 PHE A 203     164.653 125.675 184.668  1.00  0.73           C
ATOM    959  CE1 PHE A 203     164.431 124.802 187.305  1.00  0.73           C
ATOM    960  CE2 PHE A 203     165.680 125.910 185.572  1.00  0.73           C
ATOM    961  CZ  PHE A 203     165.571 125.478 186.886  1.00  0.73           C
ATOM    962  H   PHE A 203     160.512 125.793 185.676  1.00  0.00           H
ATOM    963  HA  PHE A 203     162.274 126.899 183.671  1.00  0.00           H
ATOM    964  HB3 PHE A 203     162.771 124.490 183.168  1.00  0.00           H
ATOM    965  HB2 PHE A 203     161.686 124.021 184.452  1.00  0.00           H
ATOM    966  HD1 PHE A 203     162.521 124.017 186.743  1.00  0.00           H
ATOM    967  HD2 PHE A 203     164.732 126.020 183.649  1.00  0.00           H
ATOM    968  HE1 PHE A 203     164.351 124.464 188.327  1.00  0.00           H
ATOM    969  HE2 PHE A 203     166.567 126.439 185.258  1.00  0.00           H
ATOM    970  HZ  PHE A 203     166.375 125.665 187.582  1.00  0.00           H
ATOM    971  N   GLY A 204     159.603 125.224 182.625  1.00  0.77           N
ATOM    972  CA  GLY A 204     158.660 124.865 181.554  1.00  0.77           C
ATOM    973  C   GLY A 204     158.276 125.985 180.570  1.00  0.77           C
ATOM    974  O   GLY A 204     158.528 125.842 179.375  1.00  0.77           O
ATOM    975  H   GLY A 204     159.461 124.721 183.491  1.00  0.00           H
ATOM    976  HA3 GLY A 204     157.748 124.492 182.021  1.00  0.00           H
ATOM    977  HA2 GLY A 204     159.080 124.028 180.994  1.00  0.00           H
ATOM    978  N   LYS A 205     157.659 127.074 181.061  1.00  0.68           N
ATOM    979  CA  LYS A 205     157.169 128.194 180.241  1.00  0.68           C
ATOM    980  C   LYS A 205     157.665 129.560 180.769  1.00  0.68           C
ATOM    981  O   LYS A 205     156.992 130.566 180.539  1.00  0.68           O
ATOM    982  CB  LYS A 205     155.619 128.166 180.175  1.00  0.68           C
ATOM    983  CG  LYS A 205     154.954 127.010 179.413  1.00  0.68           C
ATOM    984  CD  LYS A 205     153.418 127.032 179.575  1.00  0.68           C
ATOM    985  CE  LYS A 205     152.723 128.282 178.991  1.00  0.68           C
ATOM    986  NZ  LYS A 205     151.303 128.352 179.381  1.00  0.68           N
ATOM    987  H   LYS A 205     157.484 127.141 182.055  1.00  0.00           H
ATOM    988  HA  LYS A 205     157.554 128.121 179.223  1.00  0.00           H
ATOM    989  HB3 LYS A 205     155.281 129.082 179.694  1.00  0.00           H
ATOM    990  HB2 LYS A 205     155.210 128.181 181.182  1.00  0.00           H
ATOM    991  HG3 LYS A 205     155.336 126.057 179.779  1.00  0.00           H
ATOM    992  HG2 LYS A 205     155.220 127.061 178.356  1.00  0.00           H
ATOM    993  HD3 LYS A 205     153.176 126.944 180.635  1.00  0.00           H
ATOM    994  HD2 LYS A 205     153.004 126.139 179.104  1.00  0.00           H
ATOM    995  HE3 LYS A 205     152.803 128.286 177.904  1.00  0.00           H
ATOM    996  HE2 LYS A 205     153.176 129.203 179.352  1.00  0.00           H
ATOM    997  HZ1 LYS A 205     151.233 128.417 180.388  1.00  0.00           H
ATOM    998  HZ2 LYS A 205     150.881 129.173 178.972  1.00  0.00           H
ATOM    999  HZ3 LYS A 205     150.816 127.529 179.062  1.00  0.00           H
ATOM   1000  N   GLY A 206     158.782 129.590 181.511  1.00  0.78           N
ATOM   1001  CA  GLY A 206     159.256 130.800 182.185  1.00  0.78           C
ATOM   1002  C   GLY A 206     160.642 131.097 181.654  1.00  0.78           C
ATOM   1003  O   GLY A 206     160.802 131.968 180.803  1.00  0.78           O
ATOM   1004  H   GLY A 206     159.295 128.735 181.677  1.00  0.00           H
ATOM   1005  HA3 GLY A 206     159.316 130.630 183.256  1.00  0.00           H
ATOM   1006  HA2 GLY A 206     158.611 131.668 182.038  1.00  0.00           H
ATOM   1007  N   LEU A 207     161.632 130.339 182.150  1.00  0.78           N
ATOM   1008  CA  LEU A 207     163.000 130.331 181.643  1.00  0.78           C
ATOM   1009  C   LEU A 207     163.058 129.868 180.178  1.00  0.78           C
ATOM   1010  O   LEU A 207     163.691 130.532 179.362  1.00  0.78           O
ATOM   1011  CB  LEU A 207     163.878 129.465 182.575  1.00  0.78           C
ATOM   1012  CG  LEU A 207     165.303 129.151 182.067  1.00  0.78           C
ATOM   1013  CD1 LEU A 207     166.070 130.413 181.673  1.00  0.78           C
ATOM   1014  CD2 LEU A 207     166.111 128.346 183.096  1.00  0.78           C
ATOM   1015  H   LEU A 207     161.420 129.662 182.872  1.00  0.00           H
ATOM   1016  HA  LEU A 207     163.371 131.357 181.681  1.00  0.00           H
ATOM   1017  HB3 LEU A 207     163.376 128.515 182.748  1.00  0.00           H
ATOM   1018  HB2 LEU A 207     163.938 129.956 183.547  1.00  0.00           H
ATOM   1019  HG  LEU A 207     165.228 128.528 181.176  1.00  0.00           H
ATOM   1020 HD11 LEU A 207     167.114 130.155 181.512  1.00  0.00           H
ATOM   1021 HD12 LEU A 207     165.727 130.841 180.736  1.00  0.00           H
ATOM   1022 HD13 LEU A 207     166.001 131.185 182.439  1.00  0.00           H
ATOM   1023 HD21 LEU A 207     167.053 128.825 183.357  1.00  0.00           H
ATOM   1024 HD22 LEU A 207     165.559 128.232 184.028  1.00  0.00           H
ATOM   1025 HD23 LEU A 207     166.352 127.354 182.714  1.00  0.00           H
ATOM   1026  N   ILE A 208     162.379 128.756 179.866  1.00  0.73           N
ATOM   1027  CA  ILE A 208     162.364 128.188 178.524  1.00  0.73           C
ATOM   1028  C   ILE A 208     161.410 128.949 177.562  1.00  0.73           C
ATOM   1029  O   ILE A 208     161.607 128.867 176.353  1.00  0.73           O
ATOM   1030  CB  ILE A 208     162.094 126.655 178.584  1.00  0.73           C
ATOM   1031  CG1 ILE A 208     163.145 125.904 179.447  1.00  0.73           C
ATOM   1032  CG2 ILE A 208     162.008 125.963 177.223  1.00  0.73           C
ATOM   1033  CD1 ILE A 208     164.615 126.072 179.021  1.00  0.73           C
ATOM   1034  H   ILE A 208     161.878 128.244 180.581  1.00  0.00           H
ATOM   1035  HA  ILE A 208     163.361 128.316 178.100  1.00  0.00           H
ATOM   1036  HB  ILE A 208     161.124 126.512 179.061  1.00  0.00           H
ATOM   1037 HG13 ILE A 208     162.902 124.841 179.469  1.00  0.00           H
ATOM   1038 HG12 ILE A 208     163.076 126.227 180.484  1.00  0.00           H
ATOM   1039 HG21 ILE A 208     161.814 124.898 177.344  1.00  0.00           H
ATOM   1040 HG22 ILE A 208     161.215 126.370 176.607  1.00  0.00           H
ATOM   1041 HG23 ILE A 208     162.943 126.068 176.679  1.00  0.00           H
ATOM   1042 HD11 ILE A 208     165.156 125.131 179.117  1.00  0.00           H
ATOM   1043 HD12 ILE A 208     164.727 126.412 177.993  1.00  0.00           H
ATOM   1044 HD13 ILE A 208     165.119 126.798 179.657  1.00  0.00           H
ATOM   1045  N   LYS A 209     160.481 129.777 178.079  1.00  0.68           N
ATOM   1046  CA  LYS A 209     159.809 130.823 177.290  1.00  0.68           C
ATOM   1047  C   LYS A 209     160.764 131.977 176.949  1.00  0.68           C
ATOM   1048  O   LYS A 209     160.830 132.365 175.783  1.00  0.68           O
ATOM   1049  CB  LYS A 209     158.556 131.323 178.029  1.00  0.68           C
ATOM   1050  CG  LYS A 209     157.849 132.558 177.437  1.00  0.68           C
ATOM   1051  CD  LYS A 209     156.684 133.029 178.317  1.00  0.68           C
ATOM   1052  CE  LYS A 209     156.058 134.329 177.801  1.00  0.68           C
ATOM   1053  NZ  LYS A 209     154.993 134.797 178.699  1.00  0.68           N
ATOM   1054  H   LYS A 209     160.367 129.830 179.081  1.00  0.00           H
ATOM   1055  HA  LYS A 209     159.476 130.378 176.350  1.00  0.00           H
ATOM   1056  HB3 LYS A 209     158.846 131.575 179.048  1.00  0.00           H
ATOM   1057  HB2 LYS A 209     157.841 130.503 178.087  1.00  0.00           H
ATOM   1058  HG3 LYS A 209     157.492 132.331 176.432  1.00  0.00           H
ATOM   1059  HG2 LYS A 209     158.546 133.391 177.337  1.00  0.00           H
ATOM   1060  HD3 LYS A 209     157.038 133.176 179.339  1.00  0.00           H
ATOM   1061  HD2 LYS A 209     155.926 132.246 178.364  1.00  0.00           H
ATOM   1062  HE3 LYS A 209     155.645 134.183 176.802  1.00  0.00           H
ATOM   1063  HE2 LYS A 209     156.815 135.111 177.727  1.00  0.00           H
ATOM   1064  HZ1 LYS A 209     155.383 134.966 179.616  1.00  0.00           H
ATOM   1065  HZ2 LYS A 209     154.600 135.655 178.338  1.00  0.00           H
ATOM   1066  HZ3 LYS A 209     154.271 134.095 178.762  1.00  0.00           H
ATOM   1067  N   ALA A 210     161.490 132.486 177.963  1.00  0.75           N
ATOM   1068  CA  ALA A 210     162.495 133.544 177.828  1.00  0.75           C
ATOM   1069  C   ALA A 210     163.620 133.180 176.842  1.00  0.75           C
ATOM   1070  O   ALA A 210     164.104 134.064 176.140  1.00  0.75           O
ATOM   1071  CB  ALA A 210     163.068 133.906 179.209  1.00  0.75           C
ATOM   1072  H   ALA A 210     161.356 132.129 178.900  1.00  0.00           H
ATOM   1073  HA  ALA A 210     161.980 134.426 177.443  1.00  0.00           H
ATOM   1074  HB1 ALA A 210     163.727 134.772 179.143  1.00  0.00           H
ATOM   1075  HB2 ALA A 210     162.274 134.157 179.912  1.00  0.00           H
ATOM   1076  HB3 ALA A 210     163.644 133.090 179.642  1.00  0.00           H
ATOM   1077  N   ALA A 211     163.960 131.882 176.767  1.00  0.74           N
ATOM   1078  CA  ALA A 211     164.913 131.317 175.821  1.00  0.74           C
ATOM   1079  C   ALA A 211     164.425 131.333 174.364  1.00  0.74           C
ATOM   1080  O   ALA A 211     165.243 131.587 173.491  1.00  0.74           O
ATOM   1081  CB  ALA A 211     165.277 129.897 176.264  1.00  0.74           C
ATOM   1082  H   ALA A 211     163.529 131.228 177.407  1.00  0.00           H
ATOM   1083  HA  ALA A 211     165.820 131.920 175.874  1.00  0.00           H
ATOM   1084  HB1 ALA A 211     166.095 129.497 175.663  1.00  0.00           H
ATOM   1085  HB2 ALA A 211     165.605 129.901 177.302  1.00  0.00           H
ATOM   1086  HB3 ALA A 211     164.432 129.214 176.182  1.00  0.00           H
ATOM   1087  N   MET A 212     163.127 131.098 174.099  1.00  0.60           N
ATOM   1088  CA  MET A 212     162.583 131.129 172.733  1.00  0.60           C
ATOM   1089  C   MET A 212     162.482 132.555 172.170  1.00  0.60           C
ATOM   1090  O   MET A 212     162.774 132.763 170.994  1.00  0.60           O
ATOM   1091  CB  MET A 212     161.214 130.424 172.674  1.00  0.60           C
ATOM   1092  CG  MET A 212     160.698 130.204 171.239  1.00  0.60           C
ATOM   1093  SD  MET A 212     159.234 129.149 171.104  1.00  0.60           S
ATOM   1094  CE  MET A 212     157.989 130.203 171.889  1.00  0.60           C
ATOM   1095  H   MET A 212     162.478 130.910 174.851  1.00  0.00           H
ATOM   1096  HA  MET A 212     163.268 130.568 172.093  1.00  0.00           H
ATOM   1097  HB3 MET A 212     160.485 131.006 173.239  1.00  0.00           H
ATOM   1098  HB2 MET A 212     161.267 129.466 173.180  1.00  0.00           H
ATOM   1099  HG3 MET A 212     161.482 129.740 170.640  1.00  0.00           H
ATOM   1100  HG2 MET A 212     160.467 131.156 170.761  1.00  0.00           H
ATOM   1101  HE1 MET A 212     157.011 129.723 171.840  1.00  0.00           H
ATOM   1102  HE2 MET A 212     158.232 130.377 172.937  1.00  0.00           H
ATOM   1103  HE3 MET A 212     157.927 131.165 171.379  1.00  0.00           H
ATOM   1104  N   THR A 213     162.070 133.500 173.029  1.00  0.62           N
ATOM   1105  CA  THR A 213     161.860 134.907 172.686  1.00  0.62           C
ATOM   1106  C   THR A 213     163.167 135.713 172.507  1.00  0.62           C
ATOM   1107  O   THR A 213     163.089 136.840 172.017  1.00  0.62           O
ATOM   1108  CB  THR A 213     160.989 135.613 173.761  1.00  0.62           C
ATOM   1109  OG1 THR A 213     161.623 135.671 175.025  1.00  0.62           O
ATOM   1110  CG2 THR A 213     159.597 134.981 173.923  1.00  0.62           C
ATOM   1111  H   THR A 213     161.852 133.237 173.980  1.00  0.00           H
ATOM   1112  HA  THR A 213     161.326 134.948 171.734  1.00  0.00           H
ATOM   1113  HB  THR A 213     160.831 136.647 173.455  1.00  0.00           H
ATOM   1114  HG1 THR A 213     161.643 134.789 175.404  1.00  0.00           H
ATOM   1115 HG21 THR A 213     159.017 135.486 174.695  1.00  0.00           H
ATOM   1116 HG22 THR A 213     159.032 135.054 172.993  1.00  0.00           H
ATOM   1117 HG23 THR A 213     159.645 133.927 174.187  1.00  0.00           H
ATOM   1118  N   THR A 214     164.327 135.144 172.884  1.00  0.64           N
ATOM   1119  CA  THR A 214     165.625 135.821 172.828  1.00  0.64           C
ATOM   1120  C   THR A 214     166.786 134.886 172.400  1.00  0.64           C
ATOM   1121  O   THR A 214     167.938 135.294 172.524  1.00  0.64           O
ATOM   1122  CB  THR A 214     165.971 136.498 174.188  1.00  0.64           C
ATOM   1123  OG1 THR A 214     166.272 135.528 175.164  1.00  0.64           O
ATOM   1124  CG2 THR A 214     164.884 137.424 174.757  1.00  0.64           C
ATOM   1125  H   THR A 214     164.323 134.218 173.288  1.00  0.00           H
ATOM   1126  HA  THR A 214     165.596 136.594 172.061  1.00  0.00           H
ATOM   1127  HB  THR A 214     166.865 137.109 174.054  1.00  0.00           H
ATOM   1128  HG1 THR A 214     165.456 135.090 175.431  1.00  0.00           H
ATOM   1129 HG21 THR A 214     165.261 137.984 175.613  1.00  0.00           H
ATOM   1130 HG22 THR A 214     164.546 138.141 174.010  1.00  0.00           H
ATOM   1131 HG23 THR A 214     164.014 136.865 175.097  1.00  0.00           H
ATOM   1132  N   GLY A 215     166.499 133.677 171.883  1.00  0.68           N
ATOM   1133  CA  GLY A 215     167.488 132.700 171.393  1.00  0.68           C
ATOM   1134  C   GLY A 215     168.201 131.989 172.557  1.00  0.68           C
ATOM   1135  O   GLY A 215     167.962 130.807 172.800  1.00  0.68           O
ATOM   1136  H   GLY A 215     165.532 133.394 171.816  1.00  0.00           H
ATOM   1137  HA3 GLY A 215     168.217 133.193 170.750  1.00  0.00           H
ATOM   1138  HA2 GLY A 215     166.974 131.959 170.779  1.00  0.00           H
ATOM   1139  N   ALA A 216     169.048 132.755 173.262  1.00  0.76           N
ATOM   1140  CA  ALA A 216     169.622 132.581 174.593  1.00  0.76           C
ATOM   1141  C   ALA A 216     169.786 131.155 175.134  1.00  0.76           C
ATOM   1142  O   ALA A 216     168.924 130.688 175.885  1.00  0.76           O
ATOM   1143  CB  ALA A 216     168.815 133.454 175.563  1.00  0.76           C
ATOM   1144  H   ALA A 216     169.158 133.696 172.909  1.00  0.00           H
ATOM   1145  HA  ALA A 216     170.622 132.992 174.485  1.00  0.00           H
ATOM   1146  HB1 ALA A 216     169.179 133.365 176.587  1.00  0.00           H
ATOM   1147  HB2 ALA A 216     168.895 134.501 175.273  1.00  0.00           H
ATOM   1148  HB3 ALA A 216     167.759 133.188 175.561  1.00  0.00           H
ATOM   1149  N   TRP A 217     170.893 130.492 174.749  1.00  0.73           N
ATOM   1150  CA  TRP A 217     171.162 129.124 175.185  1.00  0.73           C
ATOM   1151  C   TRP A 217     171.532 129.043 176.672  1.00  0.73           C
ATOM   1152  O   TRP A 217     172.312 129.854 177.175  1.00  0.73           O
ATOM   1153  CB  TRP A 217     172.145 128.389 174.246  1.00  0.73           C
ATOM   1154  CG  TRP A 217     173.596 128.771 174.164  1.00  0.73           C
ATOM   1155  CD1 TRP A 217     174.502 128.706 175.168  1.00  0.73           C
ATOM   1156  CD2 TRP A 217     174.356 129.161 172.978  1.00  0.73           C
ATOM   1157  NE1 TRP A 217     175.756 129.018 174.690  1.00  0.73           N
ATOM   1158  CE2 TRP A 217     175.730 129.305 173.344  1.00  0.73           C
ATOM   1159  CE3 TRP A 217     174.026 129.403 171.624  1.00  0.73           C
ATOM   1160  CZ2 TRP A 217     176.725 129.662 172.417  1.00  0.73           C
ATOM   1161  CZ3 TRP A 217     175.013 129.787 170.693  1.00  0.73           C
ATOM   1162  CH2 TRP A 217     176.362 129.901 171.081  1.00  0.73           C
ATOM   1163  H   TRP A 217     171.569 130.925 174.138  1.00  0.00           H
ATOM   1164  HA  TRP A 217     170.209 128.609 175.075  1.00  0.00           H
ATOM   1165  HB3 TRP A 217     171.740 128.433 173.236  1.00  0.00           H
ATOM   1166  HB2 TRP A 217     172.140 127.331 174.507  1.00  0.00           H
ATOM   1167  HD1 TRP A 217     174.278 128.410 176.182  1.00  0.00           H
ATOM   1168  HE1 TRP A 217     176.575 129.021 175.280  1.00  0.00           H
ATOM   1169  HE3 TRP A 217     172.999 129.318 171.301  1.00  0.00           H
ATOM   1170  HZ2 TRP A 217     177.754 129.755 172.730  1.00  0.00           H
ATOM   1171  HZ3 TRP A 217     174.728 130.012 169.679  1.00  0.00           H
ATOM   1172  HH2 TRP A 217     177.112 130.190 170.358  1.00  0.00           H
ATOM   1173  N   ILE A 218     170.928 128.049 177.332  1.00  0.80           N
ATOM   1174  CA  ILE A 218     171.108 127.747 178.745  1.00  0.80           C
ATOM   1175  C   ILE A 218     172.373 126.877 178.948  1.00  0.80           C
ATOM   1176  O   ILE A 218     172.763 126.148 178.035  1.00  0.80           O
ATOM   1177  CB  ILE A 218     169.809 127.051 179.273  1.00  0.80           C
ATOM   1178  CG1 ILE A 218     168.605 128.026 179.273  1.00  0.80           C
ATOM   1179  CG2 ILE A 218     169.923 126.334 180.633  1.00  0.80           C
ATOM   1180  CD1 ILE A 218     167.644 127.813 178.093  1.00  0.80           C
ATOM   1181  H   ILE A 218     170.294 127.442 176.833  1.00  0.00           H
ATOM   1182  HA  ILE A 218     171.252 128.686 179.278  1.00  0.00           H
ATOM   1183  HB  ILE A 218     169.549 126.276 178.559  1.00  0.00           H
ATOM   1184 HG13 ILE A 218     168.952 129.060 179.264  1.00  0.00           H
ATOM   1185 HG12 ILE A 218     168.034 127.931 180.198  1.00  0.00           H
ATOM   1186 HG21 ILE A 218     168.966 125.904 180.928  1.00  0.00           H
ATOM   1187 HG22 ILE A 218     170.632 125.509 180.592  1.00  0.00           H
ATOM   1188 HG23 ILE A 218     170.234 127.009 181.427  1.00  0.00           H
ATOM   1189 HD11 ILE A 218     166.671 128.242 178.325  1.00  0.00           H
ATOM   1190 HD12 ILE A 218     168.015 128.290 177.186  1.00  0.00           H
ATOM   1191 HD13 ILE A 218     167.480 126.757 177.878  1.00  0.00           H
ATOM   1192  N   PHE A 219     172.997 126.979 180.132  1.00  0.81           N
ATOM   1193  CA  PHE A 219     174.152 126.173 180.536  1.00  0.81           C
ATOM   1194  C   PHE A 219     173.800 125.300 181.749  1.00  0.81           C
ATOM   1195  O   PHE A 219     173.355 125.828 182.764  1.00  0.81           O
ATOM   1196  CB  PHE A 219     175.375 127.085 180.799  1.00  0.81           C
ATOM   1197  CG  PHE A 219     176.243 127.359 179.587  1.00  0.81           C
ATOM   1198  CD1 PHE A 219     176.403 128.657 179.058  1.00  0.81           C
ATOM   1199  CD2 PHE A 219     176.922 126.289 178.978  1.00  0.81           C
ATOM   1200  CE1 PHE A 219     177.250 128.851 177.971  1.00  0.81           C
ATOM   1201  CE2 PHE A 219     177.739 126.509 177.881  1.00  0.81           C
ATOM   1202  CZ  PHE A 219     177.899 127.784 177.372  1.00  0.81           C
ATOM   1203  H   PHE A 219     172.624 127.607 180.833  1.00  0.00           H
ATOM   1204  HA  PHE A 219     174.419 125.483 179.737  1.00  0.00           H
ATOM   1205  HB3 PHE A 219     176.028 126.637 181.550  1.00  0.00           H
ATOM   1206  HB2 PHE A 219     175.059 128.040 181.213  1.00  0.00           H
ATOM   1207  HD1 PHE A 219     175.905 129.501 179.512  1.00  0.00           H
ATOM   1208  HD2 PHE A 219     176.794 125.294 179.373  1.00  0.00           H
ATOM   1209  HE1 PHE A 219     177.446 129.834 177.588  1.00  0.00           H
ATOM   1210  HE2 PHE A 219     178.270 125.686 177.431  1.00  0.00           H
ATOM   1211  HZ  PHE A 219     178.554 127.952 176.531  1.00  0.00           H
ATOM   1212  N   THR A 220     173.998 123.980 181.614  1.00  0.81           N
ATOM   1213  CA  THR A 220     173.589 122.948 182.577  1.00  0.81           C
ATOM   1214  C   THR A 220     174.552 121.736 182.519  1.00  0.81           C
ATOM   1215  O   THR A 220     175.510 121.761 181.752  1.00  0.81           O
ATOM   1216  CB  THR A 220     172.135 122.469 182.297  1.00  0.81           C
ATOM   1217  OG1 THR A 220     171.880 122.361 180.908  1.00  0.81           O
ATOM   1218  CG2 THR A 220     171.068 123.381 182.896  1.00  0.81           C
ATOM   1219  H   THR A 220     174.378 123.629 180.745  1.00  0.00           H
ATOM   1220  HA  THR A 220     173.654 123.354 183.588  1.00  0.00           H
ATOM   1221  HB  THR A 220     171.957 121.493 182.733  1.00  0.00           H
ATOM   1222  HG1 THR A 220     172.524 121.763 180.521  1.00  0.00           H
ATOM   1223 HG21 THR A 220     170.079 122.980 182.691  1.00  0.00           H
ATOM   1224 HG22 THR A 220     171.179 123.432 183.979  1.00  0.00           H
ATOM   1225 HG23 THR A 220     171.114 124.391 182.496  1.00  0.00           H
ATOM   1226  N   GLY A 221     174.326 120.736 183.393  1.00  0.77           N
ATOM   1227  CA  GLY A 221     175.275 119.668 183.737  1.00  0.77           C
ATOM   1228  C   GLY A 221     175.377 118.485 182.751  1.00  0.77           C
ATOM   1229  O   GLY A 221     176.228 117.624 182.960  1.00  0.77           O
ATOM   1230  H   GLY A 221     173.508 120.796 183.982  1.00  0.00           H
ATOM   1231  HA3 GLY A 221     174.975 119.264 184.703  1.00  0.00           H
ATOM   1232  HA2 GLY A 221     176.266 120.097 183.887  1.00  0.00           H
ATOM   1233  N   GLY A 222     174.531 118.409 181.713  1.00  0.82           N
ATOM   1234  CA  GLY A 222     174.520 117.381 180.659  1.00  0.82           C
ATOM   1235  C   GLY A 222     173.946 115.996 181.042  1.00  0.82           C
ATOM   1236  O   GLY A 222     173.629 115.235 180.129  1.00  0.82           O
ATOM   1237  H   GLY A 222     173.844 119.142 181.617  1.00  0.00           H
ATOM   1238  HA3 GLY A 222     175.527 117.253 180.260  1.00  0.00           H
ATOM   1239  HA2 GLY A 222     173.913 117.766 179.841  1.00  0.00           H
ATOM   1240  N   VAL A 223     173.778 115.671 182.340  1.00  0.76           N
ATOM   1241  CA  VAL A 223     173.304 114.367 182.829  1.00  0.76           C
ATOM   1242  C   VAL A 223     171.770 114.258 183.001  1.00  0.76           C
ATOM   1243  O   VAL A 223     171.075 115.268 182.987  1.00  0.76           O
ATOM   1244  CB  VAL A 223     173.971 113.998 184.183  1.00  0.76           C
ATOM   1245  CG1 VAL A 223     175.494 113.937 184.037  1.00  0.76           C
ATOM   1246  CG2 VAL A 223     173.590 114.871 185.396  1.00  0.76           C
ATOM   1247  H   VAL A 223     174.044 116.337 183.049  1.00  0.00           H
ATOM   1248  HA  VAL A 223     173.608 113.627 182.094  1.00  0.00           H
ATOM   1249  HB  VAL A 223     173.658 112.983 184.433  1.00  0.00           H
ATOM   1250 HG11 VAL A 223     175.941 113.688 184.994  1.00  0.00           H
ATOM   1251 HG12 VAL A 223     175.796 113.178 183.314  1.00  0.00           H
ATOM   1252 HG13 VAL A 223     175.918 114.891 183.723  1.00  0.00           H
ATOM   1253 HG21 VAL A 223     173.984 114.439 186.316  1.00  0.00           H
ATOM   1254 HG22 VAL A 223     174.013 115.870 185.310  1.00  0.00           H
ATOM   1255 HG23 VAL A 223     172.514 114.960 185.527  1.00  0.00           H
ATOM   1256  N   ASN A 224     171.261 113.027 183.184  1.00  0.73           N
ATOM   1257  CA  ASN A 224     169.828 112.734 183.332  1.00  0.73           C
ATOM   1258  C   ASN A 224     169.400 112.509 184.804  1.00  0.73           C
ATOM   1259  O   ASN A 224     168.457 111.753 185.041  1.00  0.73           O
ATOM   1260  CB  ASN A 224     169.462 111.523 182.428  1.00  0.73           C
ATOM   1261  CG  ASN A 224     167.987 111.446 182.000  1.00  0.73           C
ATOM   1262  OD1 ASN A 224     167.252 112.432 182.033  1.00  0.73           O
ATOM   1263  ND2 ASN A 224     167.545 110.256 181.589  1.00  0.73           N
ATOM   1264  H   ASN A 224     171.881 112.228 183.159  1.00  0.00           H
ATOM   1265  HA  ASN A 224     169.223 113.593 183.036  1.00  0.00           H
ATOM   1266  HB3 ASN A 224     169.779 110.586 182.889  1.00  0.00           H
ATOM   1267  HB2 ASN A 224     170.025 111.597 181.496  1.00  0.00           H
ATOM   1268 HD22 ASN A 224     166.585 110.150 181.297  1.00  0.00           H
ATOM   1269 HD21 ASN A 224     168.163 109.458 181.565  1.00  0.00           H
ATOM   1270  N   THR A 225     170.064 113.166 185.773  1.00  0.74           N
ATOM   1271  CA  THR A 225     169.725 113.055 187.202  1.00  0.74           C
ATOM   1272  C   THR A 225     169.782 114.395 187.968  1.00  0.74           C
ATOM   1273  O   THR A 225     169.055 114.529 188.952  1.00  0.74           O
ATOM   1274  CB  THR A 225     170.652 112.056 187.948  1.00  0.74           C
ATOM   1275  OG1 THR A 225     171.992 112.514 188.005  1.00  0.74           O
ATOM   1276  CG2 THR A 225     170.642 110.632 187.378  1.00  0.74           C
ATOM   1277  H   THR A 225     170.842 113.761 185.532  1.00  0.00           H
ATOM   1278  HA  THR A 225     168.696 112.705 187.309  1.00  0.00           H
ATOM   1279  HB  THR A 225     170.308 111.983 188.981  1.00  0.00           H
ATOM   1280  HG1 THR A 225     172.524 111.842 188.439  1.00  0.00           H
ATOM   1281 HG21 THR A 225     171.213 109.953 188.011  1.00  0.00           H
ATOM   1282 HG22 THR A 225     169.626 110.243 187.312  1.00  0.00           H
ATOM   1283 HG23 THR A 225     171.081 110.600 186.380  1.00  0.00           H
ATOM   1284  N   GLY A 226     170.619 115.353 187.530  1.00  0.76           N
ATOM   1285  CA  GLY A 226     170.840 116.628 188.220  1.00  0.76           C
ATOM   1286  C   GLY A 226     169.718 117.636 187.924  1.00  0.76           C
ATOM   1287  O   GLY A 226     168.609 117.266 187.541  1.00  0.76           O
ATOM   1288  H   GLY A 226     171.188 115.174 186.717  1.00  0.00           H
ATOM   1289  HA3 GLY A 226     171.796 117.035 187.890  1.00  0.00           H
ATOM   1290  HA2 GLY A 226     170.914 116.474 189.297  1.00  0.00           H
ATOM   1291  N   VAL A 227     170.022 118.936 188.091  1.00  0.78           N
ATOM   1292  CA  VAL A 227     169.141 120.054 187.713  1.00  0.78           C
ATOM   1293  C   VAL A 227     168.789 120.065 186.214  1.00  0.78           C
ATOM   1294  O   VAL A 227     167.658 120.364 185.839  1.00  0.78           O
ATOM   1295  CB  VAL A 227     169.795 121.415 188.065  1.00  0.78           C
ATOM   1296  CG1 VAL A 227     171.016 121.833 187.217  1.00  0.78           C
ATOM   1297  CG2 VAL A 227     168.760 122.547 188.096  1.00  0.78           C
ATOM   1298  H   VAL A 227     170.936 119.194 188.433  1.00  0.00           H
ATOM   1299  HA  VAL A 227     168.214 119.945 188.280  1.00  0.00           H
ATOM   1300  HB  VAL A 227     170.177 121.289 189.070  1.00  0.00           H
ATOM   1301 HG11 VAL A 227     171.495 122.709 187.653  1.00  0.00           H
ATOM   1302 HG12 VAL A 227     171.766 121.043 187.174  1.00  0.00           H
ATOM   1303 HG13 VAL A 227     170.744 122.102 186.195  1.00  0.00           H
ATOM   1304 HG21 VAL A 227     169.209 123.461 188.482  1.00  0.00           H
ATOM   1305 HG22 VAL A 227     168.357 122.766 187.107  1.00  0.00           H
ATOM   1306 HG23 VAL A 227     167.923 122.288 188.744  1.00  0.00           H
ATOM   1307  N   ILE A 228     169.785 119.650 185.426  1.00  0.76           N
ATOM   1308  CA  ILE A 228     169.783 119.310 184.018  1.00  0.76           C
ATOM   1309  C   ILE A 228     168.690 118.310 183.589  1.00  0.76           C
ATOM   1310  O   ILE A 228     168.226 118.420 182.456  1.00  0.76           O
ATOM   1311  CB  ILE A 228     171.185 118.748 183.662  1.00  0.76           C
ATOM   1312  CG1 ILE A 228     171.309 118.179 182.239  1.00  0.76           C
ATOM   1313  CG2 ILE A 228     171.714 117.736 184.700  1.00  0.76           C
ATOM   1314  CD1 ILE A 228     171.416 119.228 181.152  1.00  0.76           C
ATOM   1315  H   ILE A 228     170.660 119.445 185.885  1.00  0.00           H
ATOM   1316  HA  ILE A 228     169.630 120.238 183.468  1.00  0.00           H
ATOM   1317  HB  ILE A 228     171.882 119.580 183.719  1.00  0.00           H
ATOM   1318 HG13 ILE A 228     170.535 117.464 181.984  1.00  0.00           H
ATOM   1319 HG12 ILE A 228     172.207 117.598 182.200  1.00  0.00           H
ATOM   1320 HG21 ILE A 228     172.663 117.321 184.371  1.00  0.00           H
ATOM   1321 HG22 ILE A 228     171.913 118.205 185.663  1.00  0.00           H
ATOM   1322 HG23 ILE A 228     171.020 116.915 184.874  1.00  0.00           H
ATOM   1323 HD11 ILE A 228     171.428 118.745 180.176  1.00  0.00           H
ATOM   1324 HD12 ILE A 228     170.576 119.917 181.210  1.00  0.00           H
ATOM   1325 HD13 ILE A 228     172.337 119.796 181.233  1.00  0.00           H
ATOM   1326  N   ARG A 229     168.279 117.382 184.475  1.00  0.71           N
ATOM   1327  CA  ARG A 229     167.141 116.494 184.234  1.00  0.71           C
ATOM   1328  C   ARG A 229     165.835 117.298 184.124  1.00  0.71           C
ATOM   1329  O   ARG A 229     165.093 117.097 183.171  1.00  0.71           O
ATOM   1330  CB  ARG A 229     167.031 115.429 185.346  1.00  0.71           C
ATOM   1331  CG  ARG A 229     165.941 114.377 185.065  1.00  0.71           C
ATOM   1332  CD  ARG A 229     165.518 113.564 186.297  1.00  0.71           C
ATOM   1333  NE  ARG A 229     164.214 112.938 186.041  1.00  0.71           N
ATOM   1334  CZ  ARG A 229     163.056 113.623 185.999  1.00  0.71           C
ATOM   1335  NH1 ARG A 229     161.948 113.034 185.537  1.00  0.71           N
ATOM   1336  NH2 ARG A 229     162.989 114.903 186.391  1.00  0.71           N
ATOM   1337  H   ARG A 229     168.699 117.338 185.393  1.00  0.00           H
ATOM   1338  HA  ARG A 229     167.310 115.980 183.286  1.00  0.00           H
ATOM   1339  HB3 ARG A 229     166.791 115.932 186.283  1.00  0.00           H
ATOM   1340  HB2 ARG A 229     167.988 114.938 185.507  1.00  0.00           H
ATOM   1341  HG3 ARG A 229     166.350 113.702 184.312  1.00  0.00           H
ATOM   1342  HG2 ARG A 229     165.050 114.806 184.609  1.00  0.00           H
ATOM   1343  HD3 ARG A 229     165.571 114.119 187.235  1.00  0.00           H
ATOM   1344  HD2 ARG A 229     166.202 112.721 186.394  1.00  0.00           H
ATOM   1345  HE  ARG A 229     164.229 111.982 185.717  1.00  0.00           H
ATOM   1346 HH12 ARG A 229     161.086 113.558 185.477  1.00  0.00           H
ATOM   1347 HH11 ARG A 229     161.971 112.080 185.211  1.00  0.00           H
ATOM   1348 HH22 ARG A 229     162.168 115.450 186.156  1.00  0.00           H
ATOM   1349 HH21 ARG A 229     163.799 115.365 186.775  1.00  0.00           H
ATOM   1350  N   HIS A 230     165.606 118.202 185.088  1.00  0.73           N
ATOM   1351  CA  HIS A 230     164.419 119.054 185.190  1.00  0.73           C
ATOM   1352  C   HIS A 230     164.380 120.169 184.132  1.00  0.73           C
ATOM   1353  O   HIS A 230     163.290 120.530 183.691  1.00  0.73           O
ATOM   1354  CB  HIS A 230     164.323 119.619 186.620  1.00  0.73           C
ATOM   1355  CG  HIS A 230     164.386 118.553 187.687  1.00  0.73           C
ATOM   1356  ND1 HIS A 230     165.569 118.141 188.280  1.00  0.73           N
ATOM   1357  CD2 HIS A 230     163.397 117.785 188.260  1.00  0.73           C
ATOM   1358  CE1 HIS A 230     165.263 117.159 189.130  1.00  0.73           C
ATOM   1359  NE2 HIS A 230     163.965 116.890 189.166  1.00  0.73           N
ATOM   1360  H   HIS A 230     166.291 118.318 185.821  1.00  0.00           H
ATOM   1361  HA  HIS A 230     163.547 118.418 185.025  1.00  0.00           H
ATOM   1362  HB3 HIS A 230     163.387 120.166 186.739  1.00  0.00           H
ATOM   1363  HB2 HIS A 230     165.122 120.339 186.801  1.00  0.00           H
ATOM   1364  HD1 HIS A 230     166.499 118.490 188.088  1.00  0.00           H
ATOM   1365  HD2 HIS A 230     162.334 117.791 188.073  1.00  0.00           H
ATOM   1366  HE1 HIS A 230     165.998 116.635 189.724  1.00  0.00           H
ATOM   1367  N   VAL A 231     165.561 120.648 183.703  1.00  0.80           N
ATOM   1368  CA  VAL A 231     165.723 121.532 182.548  1.00  0.80           C
ATOM   1369  C   VAL A 231     165.530 120.767 181.219  1.00  0.80           C
ATOM   1370  O   VAL A 231     164.983 121.341 180.283  1.00  0.80           O
ATOM   1371  CB  VAL A 231     167.114 122.234 182.554  1.00  0.80           C
ATOM   1372  CG1 VAL A 231     167.453 123.011 181.262  1.00  0.80           C
ATOM   1373  CG2 VAL A 231     167.239 123.184 183.758  1.00  0.80           C
ATOM   1374  H   VAL A 231     166.413 120.325 184.141  1.00  0.00           H
ATOM   1375  HA  VAL A 231     164.955 122.306 182.602  1.00  0.00           H
ATOM   1376  HB  VAL A 231     167.877 121.466 182.675  1.00  0.00           H
ATOM   1377 HG11 VAL A 231     168.350 123.617 181.379  1.00  0.00           H
ATOM   1378 HG12 VAL A 231     167.643 122.338 180.427  1.00  0.00           H
ATOM   1379 HG13 VAL A 231     166.643 123.684 180.978  1.00  0.00           H
ATOM   1380 HG21 VAL A 231     168.238 123.607 183.838  1.00  0.00           H
ATOM   1381 HG22 VAL A 231     166.545 124.015 183.654  1.00  0.00           H
ATOM   1382 HG23 VAL A 231     167.022 122.688 184.703  1.00  0.00           H
ATOM   1383  N   GLY A 232     165.931 119.485 181.176  1.00  0.80           N
ATOM   1384  CA  GLY A 232     165.764 118.580 180.039  1.00  0.80           C
ATOM   1385  C   GLY A 232     164.294 118.172 179.867  1.00  0.80           C
ATOM   1386  O   GLY A 232     163.831 118.091 178.730  1.00  0.80           O
ATOM   1387  H   GLY A 232     166.392 119.093 181.987  1.00  0.00           H
ATOM   1388  HA3 GLY A 232     166.365 117.685 180.209  1.00  0.00           H
ATOM   1389  HA2 GLY A 232     166.137 119.049 179.127  1.00  0.00           H
ATOM   1390  N   ASP A 233     163.554 117.986 180.982  1.00  0.72           N
ATOM   1391  CA  ASP A 233     162.092 117.873 181.016  1.00  0.72           C
ATOM   1392  C   ASP A 233     161.438 119.125 180.427  1.00  0.72           C
ATOM   1393  O   ASP A 233     160.631 118.977 179.519  1.00  0.72           O
ATOM   1394  CB  ASP A 233     161.456 117.598 182.406  1.00  0.72           C
ATOM   1395  CG  ASP A 233     161.920 116.355 183.168  1.00  0.72           C
ATOM   1396  OD1 ASP A 233     162.586 115.488 182.562  1.00  0.72           O
ATOM   1397  OD2 ASP A 233     161.531 116.270 184.354  1.00  0.72           O
ATOM   1398  H   ASP A 233     164.015 117.988 181.883  1.00  0.00           H
ATOM   1399  HA  ASP A 233     161.834 117.032 180.370  1.00  0.00           H
ATOM   1400  HB3 ASP A 233     160.375 117.509 182.284  1.00  0.00           H
ATOM   1401  HB2 ASP A 233     161.645 118.456 183.052  1.00  0.00           H
ATOM   1402  N   ALA A 234     161.831 120.315 180.916  1.00  0.77           N
ATOM   1403  CA  ALA A 234     161.331 121.619 180.475  1.00  0.77           C
ATOM   1404  C   ALA A 234     161.597 121.952 178.995  1.00  0.77           C
ATOM   1405  O   ALA A 234     160.766 122.618 178.381  1.00  0.77           O
ATOM   1406  CB  ALA A 234     161.910 122.707 181.379  1.00  0.77           C
ATOM   1407  H   ALA A 234     162.512 120.335 181.663  1.00  0.00           H
ATOM   1408  HA  ALA A 234     160.252 121.620 180.632  1.00  0.00           H
ATOM   1409  HB1 ALA A 234     161.533 123.689 181.099  1.00  0.00           H
ATOM   1410  HB2 ALA A 234     161.632 122.529 182.418  1.00  0.00           H
ATOM   1411  HB3 ALA A 234     162.997 122.745 181.324  1.00  0.00           H
ATOM   1412  N   LEU A 235     162.720 121.461 178.444  1.00  0.72           N
ATOM   1413  CA  LEU A 235     163.077 121.585 177.032  1.00  0.72           C
ATOM   1414  C   LEU A 235     162.233 120.670 176.132  1.00  0.72           C
ATOM   1415  O   LEU A 235     161.787 121.124 175.079  1.00  0.72           O
ATOM   1416  CB  LEU A 235     164.582 121.297 176.844  1.00  0.72           C
ATOM   1417  CG  LEU A 235     165.497 122.471 177.248  1.00  0.72           C
ATOM   1418  CD1 LEU A 235     166.954 121.998 177.372  1.00  0.72           C
ATOM   1419  CD2 LEU A 235     165.374 123.668 176.288  1.00  0.72           C
ATOM   1420  H   LEU A 235     163.372 120.952 179.026  1.00  0.00           H
ATOM   1421  HA  LEU A 235     162.874 122.612 176.733  1.00  0.00           H
ATOM   1422  HB3 LEU A 235     164.796 121.039 175.805  1.00  0.00           H
ATOM   1423  HB2 LEU A 235     164.835 120.405 177.419  1.00  0.00           H
ATOM   1424  HG  LEU A 235     165.194 122.816 178.236  1.00  0.00           H
ATOM   1425 HD11 LEU A 235     167.486 122.582 178.120  1.00  0.00           H
ATOM   1426 HD12 LEU A 235     167.026 120.950 177.665  1.00  0.00           H
ATOM   1427 HD13 LEU A 235     167.483 122.100 176.425  1.00  0.00           H
ATOM   1428 HD21 LEU A 235     166.312 124.208 176.183  1.00  0.00           H
ATOM   1429 HD22 LEU A 235     165.073 123.357 175.288  1.00  0.00           H
ATOM   1430 HD23 LEU A 235     164.639 124.382 176.653  1.00  0.00           H
ATOM   1431  N   LYS A 236     162.022 119.415 176.564  1.00  0.69           N
ATOM   1432  CA  LYS A 236     161.217 118.413 175.859  1.00  0.69           C
ATOM   1433  C   LYS A 236     159.710 118.741 175.899  1.00  0.69           C
ATOM   1434  O   LYS A 236     159.030 118.600 174.883  1.00  0.69           O
ATOM   1435  CB  LYS A 236     161.528 117.031 176.463  1.00  0.69           C
ATOM   1436  CG  LYS A 236     160.912 115.853 175.688  1.00  0.69           C
ATOM   1437  CD  LYS A 236     161.319 114.487 176.260  1.00  0.69           C
ATOM   1438  CE  LYS A 236     160.709 113.325 175.465  1.00  0.69           C
ATOM   1439  NZ  LYS A 236     161.118 112.024 176.019  1.00  0.69           N
ATOM   1440  H   LYS A 236     162.431 119.116 177.440  1.00  0.00           H
ATOM   1441  HA  LYS A 236     161.531 118.407 174.814  1.00  0.00           H
ATOM   1442  HB3 LYS A 236     161.218 117.006 177.505  1.00  0.00           H
ATOM   1443  HB2 LYS A 236     162.608 116.901 176.491  1.00  0.00           H
ATOM   1444  HG3 LYS A 236     161.218 115.911 174.643  1.00  0.00           H
ATOM   1445  HG2 LYS A 236     159.826 115.930 175.685  1.00  0.00           H
ATOM   1446  HD3 LYS A 236     161.013 114.422 177.304  1.00  0.00           H
ATOM   1447  HD2 LYS A 236     162.406 114.400 176.260  1.00  0.00           H
ATOM   1448  HE3 LYS A 236     161.024 113.376 174.422  1.00  0.00           H
ATOM   1449  HE2 LYS A 236     159.620 113.388 175.477  1.00  0.00           H
ATOM   1450  HZ1 LYS A 236     160.806 111.949 176.977  1.00  0.00           H
ATOM   1451  HZ2 LYS A 236     160.705 111.280 175.473  1.00  0.00           H
ATOM   1452  HZ3 LYS A 236     162.124 111.944 175.986  1.00  0.00           H
ATOM   1453  N   ASH A 237     159.253 119.220 177.069  1.00  0.66           N
ATOM   1454  CA  ASH A 237     157.963 119.840 177.374  1.00  0.66           C
ATOM   1455  C   ASH A 237     157.644 120.951 176.358  1.00  0.66           C
ATOM   1456  O   ASH A 237     156.765 120.763 175.519  1.00  0.66           O
ATOM   1457  CB  ASH A 237     158.049 120.296 178.860  1.00  0.66           C
ATOM   1458  CG  ASH A 237     156.975 121.217 179.443  1.00  0.66           C
ATOM   1459  OD1 ASH A 237     156.038 120.828 180.133  1.00  0.66           O
ATOM   1460  OD2 ASH A 237     157.215 122.535 179.181  1.00  0.66           O
ATOM   1461  H   ASH A 237     159.904 119.232 177.846  1.00  0.00           H
ATOM   1462  HA  ASH A 237     157.217 119.047 177.295  1.00  0.00           H
ATOM   1463  HB3 ASH A 237     158.990 120.810 179.014  1.00  0.00           H
ATOM   1464  HB2 ASH A 237     158.077 119.409 179.494  1.00  0.00           H
ATOM   1465  HD2 ASH A 237     156.556 123.107 179.578  1.00  0.00           H
ATOM   1466  N   HIE A 238     158.394 122.061 176.423  1.00  0.64           N
ATOM   1467  CA  HIE A 238     158.172 123.265 175.624  1.00  0.64           C
ATOM   1468  C   HIE A 238     158.284 123.070 174.097  1.00  0.64           C
ATOM   1469  O   HIE A 238     157.644 123.821 173.360  1.00  0.64           O
ATOM   1470  CB  HIE A 238     159.121 124.349 176.141  1.00  0.64           C
ATOM   1471  CG  HIE A 238     158.862 125.739 175.623  1.00  0.64           C
ATOM   1472  ND1 HIE A 238     159.527 126.254 174.506  1.00  0.64           N
ATOM   1473  CD2 HIE A 238     158.023 126.707 176.134  1.00  0.64           C
ATOM   1474  CE1 HIE A 238     159.080 127.496 174.398  1.00  0.64           C
ATOM   1475  NE2 HIE A 238     158.185 127.820 175.331  1.00  0.64           N
ATOM   1476  H   HIE A 238     159.123 122.126 177.121  1.00  0.00           H
ATOM   1477  HA  HIE A 238     157.154 123.589 175.842  1.00  0.00           H
ATOM   1478  HB3 HIE A 238     160.147 124.068 175.916  1.00  0.00           H
ATOM   1479  HB2 HIE A 238     159.057 124.400 177.228  1.00  0.00           H
ATOM   1480  HD2 HIE A 238     157.361 126.696 176.987  1.00  0.00           H
ATOM   1481  HE1 HIE A 238     159.422 128.184 173.645  1.00  0.00           H
ATOM   1482  HE2 HIE A 238     157.726 128.713 175.436  1.00  0.00           H
ATOM   1483  N   ALA A 239     159.043 122.052 173.650  1.00  0.65           N
ATOM   1484  CA  ALA A 239     159.157 121.662 172.244  1.00  0.65           C
ATOM   1485  C   ALA A 239     157.854 121.142 171.617  1.00  0.65           C
ATOM   1486  O   ALA A 239     157.606 121.430 170.448  1.00  0.65           O
ATOM   1487  CB  ALA A 239     160.295 120.646 172.074  1.00  0.65           C
ATOM   1488  H   ALA A 239     159.546 121.479 174.314  1.00  0.00           H
ATOM   1489  HA  ALA A 239     159.412 122.556 171.686  1.00  0.00           H
ATOM   1490  HB1 ALA A 239     160.399 120.337 171.033  1.00  0.00           H
ATOM   1491  HB2 ALA A 239     161.249 121.071 172.383  1.00  0.00           H
ATOM   1492  HB3 ALA A 239     160.124 119.748 172.670  1.00  0.00           H
ATOM   1493  N   SER A 240     157.035 120.432 172.408  1.00  0.66           N
ATOM   1494  CA  SER A 240     155.720 119.929 172.002  1.00  0.66           C
ATOM   1495  C   SER A 240     154.560 120.897 172.337  1.00  0.66           C
ATOM   1496  O   SER A 240     153.407 120.537 172.101  1.00  0.66           O
ATOM   1497  CB  SER A 240     155.538 118.505 172.575  1.00  0.66           C
ATOM   1498  OG  SER A 240     155.330 118.488 173.975  1.00  0.66           O
ATOM   1499  H   SER A 240     157.304 120.254 173.367  1.00  0.00           H
ATOM   1500  HA  SER A 240     155.713 119.819 170.916  1.00  0.00           H
ATOM   1501  HB3 SER A 240     156.405 117.887 172.340  1.00  0.00           H
ATOM   1502  HB2 SER A 240     154.681 118.022 172.106  1.00  0.00           H
ATOM   1503  HG  SER A 240     156.142 118.763 174.411  1.00  0.00           H
ATOM   1504  N   LYS A 241     154.875 122.101 172.851  1.00  0.53           N
ATOM   1505  CA  LYS A 241     153.917 123.145 173.240  1.00  0.53           C
ATOM   1506  C   LYS A 241     153.903 124.347 172.276  1.00  0.53           C
ATOM   1507  O   LYS A 241     153.003 125.178 172.387  1.00  0.53           O
ATOM   1508  CB  LYS A 241     154.290 123.592 174.668  1.00  0.53           C
ATOM   1509  CG  LYS A 241     153.349 124.578 175.392  1.00  0.53           C
ATOM   1510  CD  LYS A 241     151.893 124.095 175.481  1.00  0.53           C
ATOM   1511  CE  LYS A 241     151.002 125.039 176.297  1.00  0.53           C
ATOM   1512  NZ  LYS A 241     149.611 124.554 176.328  1.00  0.53           N
ATOM   1513  H   LYS A 241     155.849 122.318 173.012  1.00  0.00           H
ATOM   1514  HA  LYS A 241     152.911 122.725 173.251  1.00  0.00           H
ATOM   1515  HB3 LYS A 241     155.291 124.021 174.662  1.00  0.00           H
ATOM   1516  HB2 LYS A 241     154.355 122.688 175.261  1.00  0.00           H
ATOM   1517  HG3 LYS A 241     153.388 125.558 174.915  1.00  0.00           H
ATOM   1518  HG2 LYS A 241     153.732 124.737 176.400  1.00  0.00           H
ATOM   1519  HD3 LYS A 241     151.868 123.094 175.915  1.00  0.00           H
ATOM   1520  HD2 LYS A 241     151.475 124.005 174.478  1.00  0.00           H
ATOM   1521  HE3 LYS A 241     151.015 126.040 175.865  1.00  0.00           H
ATOM   1522  HE2 LYS A 241     151.371 125.120 177.320  1.00  0.00           H
ATOM   1523  HZ1 LYS A 241     149.037 125.188 176.866  1.00  0.00           H
ATOM   1524  HZ2 LYS A 241     149.254 124.500 175.384  1.00  0.00           H
ATOM   1525  HZ3 LYS A 241     149.583 123.635 176.746  1.00  0.00           H
ATOM   1526  N   SER A 242     154.895 124.422 171.374  1.00  0.39           N
ATOM   1527  CA  SER A 242     155.183 125.512 170.439  1.00  0.39           C
ATOM   1528  C   SER A 242     156.359 125.048 169.569  1.00  0.39           C
ATOM   1529  O   SER A 242     156.330 123.914 169.091  1.00  0.39           O
ATOM   1530  CB  SER A 242     153.956 125.880 169.564  1.00  0.39           C
ATOM   1531  OG  SER A 242     154.258 126.912 168.645  1.00  0.39           O
ATOM   1532  H   SER A 242     155.565 123.666 171.342  1.00  0.00           H
ATOM   1533  HA  SER A 242     155.489 126.383 171.021  1.00  0.00           H
ATOM   1534  HB3 SER A 242     153.122 126.238 170.164  1.00  0.00           H
ATOM   1535  HB2 SER A 242     153.599 125.010 169.011  1.00  0.00           H
ATOM   1536  HG  SER A 242     154.801 126.549 167.940  1.00  0.00           H
ATOM   1537  N   ARG A 243     157.360 125.921 169.359  1.00  0.45           N
ATOM   1538  CA  ARG A 243     158.559 125.579 168.589  1.00  0.45           C
ATOM   1539  C   ARG A 243     159.327 126.825 168.110  1.00  0.45           C
ATOM   1540  O   ARG A 243     158.823 127.946 168.171  1.00  0.45           O
ATOM   1541  CB  ARG A 243     159.459 124.606 169.401  1.00  0.45           C
ATOM   1542  CG  ARG A 243     159.970 125.144 170.754  1.00  0.45           C
ATOM   1543  CD  ARG A 243     161.235 124.410 171.215  1.00  0.45           C
ATOM   1544  NE  ARG A 243     161.457 124.566 172.652  1.00  0.45           N
ATOM   1545  CZ  ARG A 243     162.401 123.929 173.358  1.00  0.45           C
ATOM   1546  NH1 ARG A 243     162.489 124.168 174.665  1.00  0.45           N
ATOM   1547  NH2 ARG A 243     163.250 123.060 172.789  1.00  0.45           N
ATOM   1548  H   ARG A 243     157.323 126.855 169.743  1.00  0.00           H
ATOM   1549  HA  ARG A 243     158.239 125.068 167.679  1.00  0.00           H
ATOM   1550  HB3 ARG A 243     160.308 124.303 168.787  1.00  0.00           H
ATOM   1551  HB2 ARG A 243     158.928 123.673 169.583  1.00  0.00           H
ATOM   1552  HG3 ARG A 243     159.189 125.178 171.513  1.00  0.00           H
ATOM   1553  HG2 ARG A 243     160.277 126.179 170.601  1.00  0.00           H
ATOM   1554  HD3 ARG A 243     162.099 124.909 170.779  1.00  0.00           H
ATOM   1555  HD2 ARG A 243     161.276 123.377 170.872  1.00  0.00           H
ATOM   1556  HE  ARG A 243     160.835 125.203 173.136  1.00  0.00           H
ATOM   1557 HH12 ARG A 243     163.182 123.695 175.226  1.00  0.00           H
ATOM   1558 HH11 ARG A 243     161.852 124.816 175.106  1.00  0.00           H
ATOM   1559 HH22 ARG A 243     163.945 122.582 173.344  1.00  0.00           H
ATOM   1560 HH21 ARG A 243     163.177 122.850 171.805  1.00  0.00           H
ATOM   1561  N   GLY A 244     160.556 126.565 167.644  1.00  0.55           N
ATOM   1562  CA  GLY A 244     161.632 127.524 167.423  1.00  0.55           C
ATOM   1563  C   GLY A 244     162.986 126.822 167.665  1.00  0.55           C
ATOM   1564  O   GLY A 244     164.012 127.355 167.248  1.00  0.55           O
ATOM   1565  H   GLY A 244     160.816 125.596 167.533  1.00  0.00           H
ATOM   1566  HA3 GLY A 244     161.543 128.375 168.099  1.00  0.00           H
ATOM   1567  HA2 GLY A 244     161.585 127.899 166.400  1.00  0.00           H
ATOM   1568  N   LYS A 245     162.983 125.626 168.294  1.00  0.58           N
ATOM   1569  CA  LYS A 245     164.111 124.718 168.545  1.00  0.58           C
ATOM   1570  C   LYS A 245     165.229 125.365 169.381  1.00  0.58           C
ATOM   1571  O   LYS A 245     166.312 125.643 168.863  1.00  0.58           O
ATOM   1572  CB  LYS A 245     164.619 124.080 167.229  1.00  0.58           C
ATOM   1573  CG  LYS A 245     163.588 123.146 166.570  1.00  0.58           C
ATOM   1574  CD  LYS A 245     164.160 122.394 165.357  1.00  0.58           C
ATOM   1575  CE  LYS A 245     163.137 121.456 164.698  1.00  0.58           C
ATOM   1576  NZ  LYS A 245     163.728 120.724 163.562  1.00  0.58           N
ATOM   1577  H   LYS A 245     162.096 125.281 168.627  1.00  0.00           H
ATOM   1578  HA  LYS A 245     163.711 123.910 169.158  1.00  0.00           H
ATOM   1579  HB3 LYS A 245     165.512 123.491 167.446  1.00  0.00           H
ATOM   1580  HB2 LYS A 245     164.933 124.849 166.522  1.00  0.00           H
ATOM   1581  HG3 LYS A 245     162.718 123.724 166.258  1.00  0.00           H
ATOM   1582  HG2 LYS A 245     163.228 122.423 167.304  1.00  0.00           H
ATOM   1583  HD3 LYS A 245     165.033 121.818 165.669  1.00  0.00           H
ATOM   1584  HD2 LYS A 245     164.518 123.116 164.622  1.00  0.00           H
ATOM   1585  HE3 LYS A 245     162.277 122.024 164.341  1.00  0.00           H
ATOM   1586  HE2 LYS A 245     162.765 120.730 165.423  1.00  0.00           H
ATOM   1587  HZ1 LYS A 245     164.504 120.164 163.886  1.00  0.00           H
ATOM   1588  HZ2 LYS A 245     163.034 120.119 163.148  1.00  0.00           H
ATOM   1589  HZ3 LYS A 245     164.060 121.376 162.865  1.00  0.00           H
ATOM   1590  N   ILE A 246     164.921 125.599 170.667  1.00  0.64           N
ATOM   1591  CA  ILE A 246     165.814 126.213 171.648  1.00  0.64           C
ATOM   1592  C   ILE A 246     167.069 125.369 171.905  1.00  0.64           C
ATOM   1593  O   ILE A 246     166.973 124.167 172.161  1.00  0.64           O
ATOM   1594  CB  ILE A 246     165.084 126.457 172.996  1.00  0.64           C
ATOM   1595  CG1 ILE A 246     163.987 127.517 172.791  1.00  0.64           C
ATOM   1596  CG2 ILE A 246     165.988 126.852 174.193  1.00  0.64           C
ATOM   1597  CD1 ILE A 246     162.945 127.513 173.900  1.00  0.64           C
ATOM   1598  H   ILE A 246     164.005 125.350 171.008  1.00  0.00           H
ATOM   1599  HA  ILE A 246     166.118 127.181 171.243  1.00  0.00           H
ATOM   1600  HB  ILE A 246     164.592 125.522 173.267  1.00  0.00           H
ATOM   1601 HG13 ILE A 246     163.462 127.365 171.847  1.00  0.00           H
ATOM   1602 HG12 ILE A 246     164.445 128.504 172.715  1.00  0.00           H
ATOM   1603 HG21 ILE A 246     165.403 127.079 175.083  1.00  0.00           H
ATOM   1604 HG22 ILE A 246     166.669 126.052 174.481  1.00  0.00           H
ATOM   1605 HG23 ILE A 246     166.587 127.734 173.960  1.00  0.00           H
ATOM   1606 HD11 ILE A 246     162.966 128.469 174.409  1.00  0.00           H
ATOM   1607 HD12 ILE A 246     161.945 127.346 173.504  1.00  0.00           H
ATOM   1608 HD13 ILE A 246     163.136 126.745 174.641  1.00  0.00           H
ATOM   1609  N   CYS A 247     168.213 126.057 171.843  1.00  0.76           N
ATOM   1610  CA  CYS A 247     169.538 125.505 172.078  1.00  0.76           C
ATOM   1611  C   CYS A 247     169.831 125.521 173.584  1.00  0.76           C
ATOM   1612  O   CYS A 247     169.430 126.459 174.270  1.00  0.76           O
ATOM   1613  CB  CYS A 247     170.586 126.327 171.313  1.00  0.76           C
ATOM   1614  SG  CYS A 247     170.282 126.173 169.529  1.00  0.76           S
ATOM   1615  H   CYS A 247     168.182 127.047 171.647  1.00  0.00           H
ATOM   1616  HA  CYS A 247     169.570 124.472 171.725  1.00  0.00           H
ATOM   1617  HB3 CYS A 247     171.593 125.974 171.536  1.00  0.00           H
ATOM   1618  HB2 CYS A 247     170.540 127.381 171.586  1.00  0.00           H
ATOM   1619  HG  CYS A 247     169.103 126.802 169.527  1.00  0.00           H
ATOM   1620  N   THR A 248     170.531 124.489 174.070  1.00  0.76           N
ATOM   1621  CA  THR A 248     171.014 124.394 175.448  1.00  0.76           C
ATOM   1622  C   THR A 248     172.251 123.493 175.458  1.00  0.76           C
ATOM   1623  O   THR A 248     172.300 122.511 174.715  1.00  0.76           O
ATOM   1624  CB  THR A 248     169.974 123.796 176.435  1.00  0.76           C
ATOM   1625  OG1 THR A 248     168.826 124.614 176.471  1.00  0.76           O
ATOM   1626  CG2 THR A 248     170.459 123.699 177.894  1.00  0.76           C
ATOM   1627  H   THR A 248     170.855 123.764 173.444  1.00  0.00           H
ATOM   1628  HA  THR A 248     171.310 125.389 175.790  1.00  0.00           H
ATOM   1629  HB  THR A 248     169.671 122.807 176.090  1.00  0.00           H
ATOM   1630  HG1 THR A 248     168.514 124.738 175.571  1.00  0.00           H
ATOM   1631 HG21 THR A 248     169.664 123.370 178.563  1.00  0.00           H
ATOM   1632 HG22 THR A 248     171.310 123.038 178.026  1.00  0.00           H
ATOM   1633 HG23 THR A 248     170.803 124.654 178.258  1.00  0.00           H
ATOM   1634  N   ILE A 249     173.227 123.858 176.296  1.00  0.77           N
ATOM   1635  CA  ILE A 249     174.542 123.239 176.328  1.00  0.77           C
ATOM   1636  C   ILE A 249     174.695 122.479 177.656  1.00  0.77           C
ATOM   1637  O   ILE A 249     174.523 123.063 178.728  1.00  0.77           O
ATOM   1638  CB  ILE A 249     175.668 124.303 176.258  1.00  0.77           C
ATOM   1639  CG1 ILE A 249     175.373 125.477 175.296  1.00  0.77           C
ATOM   1640  CG2 ILE A 249     177.040 123.655 175.975  1.00  0.77           C
ATOM   1641  CD1 ILE A 249     175.173 125.099 173.829  1.00  0.77           C
ATOM   1642  H   ILE A 249     173.103 124.666 176.896  1.00  0.00           H
ATOM   1643  HA  ILE A 249     174.666 122.551 175.492  1.00  0.00           H
ATOM   1644  HB  ILE A 249     175.737 124.772 177.236  1.00  0.00           H
ATOM   1645 HG13 ILE A 249     176.185 126.200 175.363  1.00  0.00           H
ATOM   1646 HG12 ILE A 249     174.491 126.015 175.639  1.00  0.00           H
ATOM   1647 HG21 ILE A 249     177.801 124.403 175.765  1.00  0.00           H
ATOM   1648 HG22 ILE A 249     177.388 123.060 176.820  1.00  0.00           H
ATOM   1649 HG23 ILE A 249     177.006 122.996 175.111  1.00  0.00           H
ATOM   1650 HD11 ILE A 249     174.897 125.970 173.235  1.00  0.00           H
ATOM   1651 HD12 ILE A 249     176.104 124.710 173.432  1.00  0.00           H
ATOM   1652 HD13 ILE A 249     174.402 124.343 173.689  1.00  0.00           H
ATOM   1653  N   GLY A 250     175.015 121.186 177.547  1.00  0.78           N
ATOM   1654  CA  GLY A 250     175.201 120.297 178.682  1.00  0.78           C
ATOM   1655  C   GLY A 250     176.698 120.154 178.957  1.00  0.78           C
ATOM   1656  O   GLY A 250     177.277 119.135 178.581  1.00  0.78           O
ATOM   1657  H   GLY A 250     175.126 120.779 176.626  1.00  0.00           H
ATOM   1658  HA3 GLY A 250     174.785 119.328 178.412  1.00  0.00           H
ATOM   1659  HA2 GLY A 250     174.666 120.631 179.570  1.00  0.00           H
ATOM   1660  N   ILE A 251     177.322 121.144 179.627  1.00  0.76           N
ATOM   1661  CA  ILE A 251     178.703 121.035 180.108  1.00  0.76           C
ATOM   1662  C   ILE A 251     178.757 120.029 181.275  1.00  0.76           C
ATOM   1663  O   ILE A 251     178.357 120.360 182.391  1.00  0.76           O
ATOM   1664  CB  ILE A 251     179.358 122.374 180.578  1.00  0.76           C
ATOM   1665  CG1 ILE A 251     179.189 123.482 179.514  1.00  0.76           C
ATOM   1666  CG2 ILE A 251     180.853 122.151 180.935  1.00  0.76           C
ATOM   1667  CD1 ILE A 251     179.867 124.833 179.809  1.00  0.76           C
ATOM   1668  H   ILE A 251     176.793 121.942 179.950  1.00  0.00           H
ATOM   1669  HA  ILE A 251     179.294 120.661 179.275  1.00  0.00           H
ATOM   1670  HB  ILE A 251     178.847 122.723 181.476  1.00  0.00           H
ATOM   1671 HG13 ILE A 251     178.125 123.655 179.378  1.00  0.00           H
ATOM   1672 HG12 ILE A 251     179.522 123.129 178.548  1.00  0.00           H
ATOM   1673 HG21 ILE A 251     181.320 123.030 181.366  1.00  0.00           H
ATOM   1674 HG22 ILE A 251     181.001 121.363 181.672  1.00  0.00           H
ATOM   1675 HG23 ILE A 251     181.431 121.881 180.051  1.00  0.00           H
ATOM   1676 HD11 ILE A 251     179.998 125.403 178.892  1.00  0.00           H
ATOM   1677 HD12 ILE A 251     179.259 125.436 180.484  1.00  0.00           H
ATOM   1678 HD13 ILE A 251     180.864 124.746 180.232  1.00  0.00           H
ATOM   1679  N   ALA A 252     179.241 118.820 180.968  1.00  0.79           N
ATOM   1680  CA  ALA A 252     179.407 117.720 181.912  1.00  0.79           C
ATOM   1681  C   ALA A 252     180.904 117.416 182.086  1.00  0.79           C
ATOM   1682  O   ALA A 252     181.699 117.798 181.231  1.00  0.79           O
ATOM   1683  CB  ALA A 252     178.688 116.484 181.341  1.00  0.79           C
ATOM   1684  H   ALA A 252     179.564 118.644 180.027  1.00  0.00           H
ATOM   1685  HA  ALA A 252     178.954 117.984 182.866  1.00  0.00           H
ATOM   1686  HB1 ALA A 252     178.619 115.686 182.079  1.00  0.00           H
ATOM   1687  HB2 ALA A 252     177.675 116.723 181.022  1.00  0.00           H
ATOM   1688  HB3 ALA A 252     179.207 116.085 180.472  1.00  0.00           H
ATOM   1689  N   PRO A 253     181.271 116.647 183.132  1.00  0.75           N
ATOM   1690  CA  PRO A 253     182.510 115.858 183.124  1.00  0.75           C
ATOM   1691  C   PRO A 253     182.431 114.685 182.124  1.00  0.75           C
ATOM   1692  O   PRO A 253     181.389 114.036 182.023  1.00  0.75           O
ATOM   1693  CB  PRO A 253     182.648 115.345 184.573  1.00  0.75           C
ATOM   1694  CG  PRO A 253     181.592 116.084 185.379  1.00  0.75           C
ATOM   1695  CD  PRO A 253     180.515 116.400 184.349  1.00  0.75           C
ATOM   1696  HA  PRO A 253     183.329 116.534 182.898  1.00  0.00           H
ATOM   1697  HB3 PRO A 253     183.649 115.499 184.976  1.00  0.00           H
ATOM   1698  HB2 PRO A 253     182.450 114.274 184.633  1.00  0.00           H
ATOM   1699  HG3 PRO A 253     182.023 117.015 185.750  1.00  0.00           H
ATOM   1700  HG2 PRO A 253     181.228 115.524 186.240  1.00  0.00           H
ATOM   1701  HD2 PRO A 253     179.875 115.545 184.160  1.00  0.00           H
ATOM   1702  HD3 PRO A 253     179.883 117.224 184.675  1.00  0.00           H
ATOM   1703  N   TRP A 254     183.553 114.408 181.449  1.00  0.65           N
ATOM   1704  CA  TRP A 254     183.795 113.204 180.651  1.00  0.65           C
ATOM   1705  C   TRP A 254     183.703 111.905 181.483  1.00  0.65           C
ATOM   1706  O   TRP A 254     183.179 110.906 180.989  1.00  0.65           O
ATOM   1707  CB  TRP A 254     185.178 113.342 179.965  1.00  0.65           C
ATOM   1708  CG  TRP A 254     185.683 112.132 179.232  1.00  0.65           C
ATOM   1709  CD1 TRP A 254     186.570 111.232 179.717  1.00  0.65           C
ATOM   1710  CD2 TRP A 254     185.261 111.616 177.935  1.00  0.65           C
ATOM   1711  NE1 TRP A 254     186.699 110.185 178.828  1.00  0.65           N
ATOM   1712  CE2 TRP A 254     185.896 110.355 177.721  1.00  0.65           C
ATOM   1713  CE3 TRP A 254     184.384 112.072 176.924  1.00  0.65           C
ATOM   1714  CZ2 TRP A 254     185.640 109.567 176.587  1.00  0.65           C
ATOM   1715  CZ3 TRP A 254     184.128 111.298 175.774  1.00  0.65           C
ATOM   1716  CH2 TRP A 254     184.735 110.036 175.620  1.00  0.65           C
ATOM   1717  H   TRP A 254     184.357 115.012 181.582  1.00  0.00           H
ATOM   1718  HA  TRP A 254     183.029 113.145 179.875  1.00  0.00           H
ATOM   1719  HB3 TRP A 254     185.929 113.606 180.711  1.00  0.00           H
ATOM   1720  HB2 TRP A 254     185.155 114.176 179.262  1.00  0.00           H
ATOM   1721  HD1 TRP A 254     187.060 111.314 180.676  1.00  0.00           H
ATOM   1722  HE1 TRP A 254     187.292 109.387 179.008  1.00  0.00           H
ATOM   1723  HE3 TRP A 254     183.893 113.024 177.048  1.00  0.00           H
ATOM   1724  HZ2 TRP A 254     186.119 108.607 176.464  1.00  0.00           H
ATOM   1725  HZ3 TRP A 254     183.442 111.657 175.021  1.00  0.00           H
ATOM   1726  HH2 TRP A 254     184.509 109.419 174.765  1.00  0.00           H
ATOM   1727  N   GLY A 255     184.228 111.962 182.720  1.00  0.69           N
ATOM   1728  CA  GLY A 255     184.465 110.817 183.595  1.00  0.69           C
ATOM   1729  C   GLY A 255     183.238 110.330 184.380  1.00  0.69           C
ATOM   1730  O   GLY A 255     183.406 109.420 185.189  1.00  0.69           O
ATOM   1731  H   GLY A 255     184.601 112.846 183.036  1.00  0.00           H
ATOM   1732  HA3 GLY A 255     185.230 111.101 184.317  1.00  0.00           H
ATOM   1733  HA2 GLY A 255     184.876 109.986 183.018  1.00  0.00           H
ATOM   1734  N   ILE A 256     182.039 110.906 184.176  1.00  0.60           N
ATOM   1735  CA  ILE A 256     180.802 110.442 184.823  1.00  0.60           C
ATOM   1736  C   ILE A 256     179.810 109.806 183.834  1.00  0.60           C
ATOM   1737  O   ILE A 256     178.935 109.074 184.287  1.00  0.60           O
ATOM   1738  CB  ILE A 256     180.071 111.572 185.598  1.00  0.60           C
ATOM   1739  CG1 ILE A 256     179.539 112.730 184.723  1.00  0.60           C
ATOM   1740  CG2 ILE A 256     180.946 112.085 186.758  1.00  0.60           C
ATOM   1741  CD1 ILE A 256     178.621 113.679 185.500  1.00  0.60           C
ATOM   1742  H   ILE A 256     181.950 111.667 183.519  1.00  0.00           H
ATOM   1743  HA  ILE A 256     181.022 109.656 185.547  1.00  0.00           H
ATOM   1744  HB  ILE A 256     179.199 111.110 186.067  1.00  0.00           H
ATOM   1745 HG13 ILE A 256     178.983 112.363 183.861  1.00  0.00           H
ATOM   1746 HG12 ILE A 256     180.381 113.287 184.320  1.00  0.00           H
ATOM   1747 HG21 ILE A 256     180.391 112.741 187.427  1.00  0.00           H
ATOM   1748 HG22 ILE A 256     181.315 111.256 187.364  1.00  0.00           H
ATOM   1749 HG23 ILE A 256     181.813 112.637 186.396  1.00  0.00           H
ATOM   1750 HD11 ILE A 256     178.092 114.344 184.820  1.00  0.00           H
ATOM   1751 HD12 ILE A 256     177.885 113.129 186.085  1.00  0.00           H
ATOM   1752 HD13 ILE A 256     179.183 114.308 186.189  1.00  0.00           H
ATOM   1753  N   VAL A 257     179.960 110.059 182.522  1.00  0.64           N
ATOM   1754  CA  VAL A 257     179.124 109.452 181.487  1.00  0.64           C
ATOM   1755  C   VAL A 257     179.514 107.970 181.333  1.00  0.64           C
ATOM   1756  O   VAL A 257     180.669 107.683 181.019  1.00  0.64           O
ATOM   1757  CB  VAL A 257     179.256 110.188 180.132  1.00  0.64           C
ATOM   1758  CG1 VAL A 257     178.379 109.587 179.011  1.00  0.64           C
ATOM   1759  CG2 VAL A 257     178.948 111.690 180.272  1.00  0.64           C
ATOM   1760  H   VAL A 257     180.716 110.646 182.202  1.00  0.00           H
ATOM   1761  HA  VAL A 257     178.083 109.519 181.779  1.00  0.00           H
ATOM   1762  HB  VAL A 257     180.296 110.108 179.830  1.00  0.00           H
ATOM   1763 HG11 VAL A 257     178.496 110.146 178.082  1.00  0.00           H
ATOM   1764 HG12 VAL A 257     178.628 108.550 178.790  1.00  0.00           H
ATOM   1765 HG13 VAL A 257     177.323 109.619 179.283  1.00  0.00           H
ATOM   1766 HG21 VAL A 257     179.091 112.201 179.322  1.00  0.00           H
ATOM   1767 HG22 VAL A 257     177.922 111.859 180.599  1.00  0.00           H
ATOM   1768 HG23 VAL A 257     179.610 112.177 180.988  1.00  0.00           H
ATOM   1769  N   GLU A 258     178.568 107.068 181.639  1.00  0.58           N
ATOM   1770  CA  GLU A 258     178.820 105.627 181.702  1.00  0.58           C
ATOM   1771  C   GLU A 258     178.907 104.973 180.323  1.00  0.58           C
ATOM   1772  O   GLU A 258     179.869 104.255 180.053  1.00  0.58           O
ATOM   1773  CB  GLU A 258     177.736 104.949 182.568  1.00  0.58           C
ATOM   1774  CG  GLU A 258     177.792 103.407 182.725  1.00  0.58           C
ATOM   1775  CD  GLU A 258     179.048 102.822 183.391  1.00  0.58           C
ATOM   1776  OE1 GLU A 258     179.998 103.582 183.682  1.00  0.58           O
ATOM   1777  OE2 GLU A 258     179.028 101.594 183.619  1.00  0.58           O
ATOM   1778  H   GLU A 258     177.655 107.380 181.937  1.00  0.00           H
ATOM   1779  HA  GLU A 258     179.789 105.498 182.184  1.00  0.00           H
ATOM   1780  HB3 GLU A 258     176.752 105.210 182.176  1.00  0.00           H
ATOM   1781  HB2 GLU A 258     177.766 105.402 183.548  1.00  0.00           H
ATOM   1782  HG3 GLU A 258     177.664 102.922 181.758  1.00  0.00           H
ATOM   1783  HG2 GLU A 258     176.936 103.094 183.324  1.00  0.00           H
ATOM   1784  N   ASN A 259     177.883 105.226 179.492  1.00  0.57           N
ATOM   1785  CA  ASN A 259     177.694 104.575 178.198  1.00  0.57           C
ATOM   1786  C   ASN A 259     178.463 105.293 177.070  1.00  0.57           C
ATOM   1787  O   ASN A 259     177.930 105.456 175.972  1.00  0.57           O
ATOM   1788  CB  ASN A 259     176.173 104.405 177.920  1.00  0.57           C
ATOM   1789  CG  ASN A 259     175.789 103.019 177.383  1.00  0.57           C
ATOM   1790  OD1 ASN A 259     176.581 102.341 176.732  1.00  0.57           O
ATOM   1791  ND2 ASN A 259     174.553 102.589 177.643  1.00  0.57           N
ATOM   1792  H   ASN A 259     177.147 105.848 179.791  1.00  0.00           H
ATOM   1793  HA  ASN A 259     178.165 103.590 178.221  1.00  0.00           H
ATOM   1794  HB3 ASN A 259     175.768 105.194 177.285  1.00  0.00           H
ATOM   1795  HB2 ASN A 259     175.634 104.503 178.864  1.00  0.00           H
ATOM   1796 HD22 ASN A 259     174.258 101.682 177.312  1.00  0.00           H
ATOM   1797 HD21 ASN A 259     173.906 103.169 178.156  1.00  0.00           H
ATOM   1798  N   GLN A 260     179.719 105.680 177.365  1.00  0.54           N
ATOM   1799  CA  GLN A 260     180.693 106.203 176.413  1.00  0.54           C
ATOM   1800  C   GLN A 260     181.072 105.117 175.403  1.00  0.54           C
ATOM   1801  O   GLN A 260     181.803 104.181 175.728  1.00  0.54           O
ATOM   1802  CB  GLN A 260     181.948 106.735 177.142  1.00  0.54           C
ATOM   1803  CG  GLN A 260     181.711 107.984 178.008  1.00  0.54           C
ATOM   1804  CD  GLN A 260     181.618 109.309 177.246  1.00  0.54           C
ATOM   1805  OE1 GLN A 260     181.259 109.360 176.072  1.00  0.54           O
ATOM   1806  NE2 GLN A 260     181.925 110.408 177.935  1.00  0.54           N
ATOM   1807  H   GLN A 260     180.074 105.493 178.294  1.00  0.00           H
ATOM   1808  HA  GLN A 260     180.219 107.028 175.881  1.00  0.00           H
ATOM   1809  HB3 GLN A 260     182.742 106.945 176.422  1.00  0.00           H
ATOM   1810  HB2 GLN A 260     182.340 105.945 177.785  1.00  0.00           H
ATOM   1811  HG3 GLN A 260     182.521 108.066 178.735  1.00  0.00           H
ATOM   1812  HG2 GLN A 260     180.794 107.859 178.574  1.00  0.00           H
ATOM   1813 HE22 GLN A 260     181.883 111.310 177.487  1.00  0.00           H
ATOM   1814 HE21 GLN A 260     182.225 110.344 178.899  1.00  0.00           H
ATOM   1815  N   GLU A 261     180.551 105.300 174.188  1.00  0.50           N
ATOM   1816  CA  GLU A 261     180.804 104.517 172.991  1.00  0.50           C
ATOM   1817  C   GLU A 261     182.231 104.718 172.427  1.00  0.50           C
ATOM   1818  O   GLU A 261     182.626 103.955 171.546  1.00  0.50           O
ATOM   1819  CB  GLU A 261     179.689 104.855 171.968  1.00  0.50           C
ATOM   1820  CG  GLU A 261     179.633 106.298 171.393  1.00  0.50           C
ATOM   1821  CD  GLU A 261     178.886 107.372 172.201  1.00  0.50           C
ATOM   1822  OE1 GLU A 261     179.035 107.417 173.439  1.00  0.50           O
ATOM   1823  OE2 GLU A 261     178.182 108.172 171.549  1.00  0.50           O
ATOM   1824  H   GLU A 261     179.941 106.101 174.042  1.00  0.00           H
ATOM   1825  HA  GLU A 261     180.709 103.464 173.259  1.00  0.00           H
ATOM   1826  HB3 GLU A 261     178.721 104.617 172.411  1.00  0.00           H
ATOM   1827  HB2 GLU A 261     179.781 104.160 171.133  1.00  0.00           H
ATOM   1828  HG3 GLU A 261     179.119 106.244 170.436  1.00  0.00           H
ATOM   1829  HG2 GLU A 261     180.633 106.659 171.170  1.00  0.00           H
ATOM   1830  N   ASP A 262     182.944 105.734 172.955  1.00  0.48           N
ATOM   1831  CA  ASP A 262     184.279 106.234 172.622  1.00  0.48           C
ATOM   1832  C   ASP A 262     184.353 106.592 171.130  1.00  0.48           C
ATOM   1833  O   ASP A 262     184.606 105.721 170.295  1.00  0.48           O
ATOM   1834  CB  ASP A 262     185.434 105.306 173.085  1.00  0.48           C
ATOM   1835  CG  ASP A 262     186.825 105.968 173.063  1.00  0.48           C
ATOM   1836  OD1 ASP A 262     186.893 107.212 172.939  1.00  0.48           O
ATOM   1837  OD2 ASP A 262     187.809 105.215 173.228  1.00  0.48           O
ATOM   1838  H   ASP A 262     182.484 106.268 173.678  1.00  0.00           H
ATOM   1839  HA  ASP A 262     184.357 107.165 173.188  1.00  0.00           H
ATOM   1840  HB3 ASP A 262     185.461 104.418 172.451  1.00  0.00           H
ATOM   1841  HB2 ASP A 262     185.235 104.977 174.105  1.00  0.00           H
ATOM   1842  N   LEU A 263     184.089 107.874 170.832  1.00  0.50           N
ATOM   1843  CA  LEU A 263     184.027 108.400 169.473  1.00  0.50           C
ATOM   1844  C   LEU A 263     185.386 108.284 168.781  1.00  0.50           C
ATOM   1845  O   LEU A 263     186.421 108.490 169.417  1.00  0.50           O
ATOM   1846  CB  LEU A 263     183.500 109.847 169.431  1.00  0.50           C
ATOM   1847  CG  LEU A 263     182.002 110.033 169.748  1.00  0.50           C
ATOM   1848  CD1 LEU A 263     181.566 109.641 171.170  1.00  0.50           C
ATOM   1849  CD2 LEU A 263     181.576 111.463 169.447  1.00  0.50           C
ATOM   1850  H   LEU A 263     183.921 108.541 171.574  1.00  0.00           H
ATOM   1851  HA  LEU A 263     183.329 107.769 168.933  1.00  0.00           H
ATOM   1852  HB3 LEU A 263     183.660 110.223 168.419  1.00  0.00           H
ATOM   1853  HB2 LEU A 263     184.097 110.496 170.060  1.00  0.00           H
ATOM   1854  HG  LEU A 263     181.448 109.423 169.043  1.00  0.00           H
ATOM   1855 HD11 LEU A 263     180.496 109.794 171.293  1.00  0.00           H
ATOM   1856 HD12 LEU A 263     181.739 108.592 171.386  1.00  0.00           H
ATOM   1857 HD13 LEU A 263     182.076 110.234 171.928  1.00  0.00           H
ATOM   1858 HD21 LEU A 263     180.495 111.520 169.346  1.00  0.00           H
ATOM   1859 HD22 LEU A 263     181.877 112.141 170.246  1.00  0.00           H
ATOM   1860 HD23 LEU A 263     182.007 111.822 168.513  1.00  0.00           H
ATOM   1861  N   ILE A 264     185.317 107.912 167.495  1.00  0.43           N
ATOM   1862  CA  ILE A 264     186.415 107.499 166.624  1.00  0.43           C
ATOM   1863  C   ILE A 264     187.630 108.445 166.708  1.00  0.43           C
ATOM   1864  O   ILE A 264     187.454 109.661 166.636  1.00  0.43           O
ATOM   1865  CB  ILE A 264     185.925 107.441 165.148  1.00  0.43           C
ATOM   1866  CG1 ILE A 264     184.625 106.615 164.964  1.00  0.43           C
ATOM   1867  CG2 ILE A 264     186.996 106.993 164.132  1.00  0.43           C
ATOM   1868  CD1 ILE A 264     184.738 105.133 165.351  1.00  0.43           C
ATOM   1869  H   ILE A 264     184.401 107.827 167.078  1.00  0.00           H
ATOM   1870  HA  ILE A 264     186.724 106.502 166.944  1.00  0.00           H
ATOM   1871  HB  ILE A 264     185.671 108.464 164.881  1.00  0.00           H
ATOM   1872 HG13 ILE A 264     184.298 106.682 163.926  1.00  0.00           H
ATOM   1873 HG12 ILE A 264     183.812 107.063 165.535  1.00  0.00           H
ATOM   1874 HG21 ILE A 264     186.576 106.912 163.129  1.00  0.00           H
ATOM   1875 HG22 ILE A 264     187.816 107.703 164.065  1.00  0.00           H
ATOM   1876 HG23 ILE A 264     187.416 106.022 164.396  1.00  0.00           H
ATOM   1877 HD11 ILE A 264     183.804 104.614 165.138  1.00  0.00           H
ATOM   1878 HD12 ILE A 264     185.525 104.629 164.792  1.00  0.00           H
ATOM   1879 HD13 ILE A 264     184.948 105.012 166.413  1.00  0.00           H
ATOM   1880  N   GLY A 265     188.825 107.854 166.887  1.00  0.54           N
ATOM   1881  CA  GLY A 265     190.089 108.561 167.125  1.00  0.54           C
ATOM   1882  C   GLY A 265     190.597 109.358 165.910  1.00  0.54           C
ATOM   1883  O   GLY A 265     191.492 110.185 166.070  1.00  0.54           O
ATOM   1884  H   GLY A 265     188.861 106.847 166.944  1.00  0.00           H
ATOM   1885  HA3 GLY A 265     190.847 107.830 167.405  1.00  0.00           H
ATOM   1886  HA2 GLY A 265     189.971 109.236 167.975  1.00  0.00           H
ATOM   1887  N   ARG A 266     190.006 109.144 164.721  1.00  0.47           N
ATOM   1888  CA  ARG A 266     190.184 109.953 163.509  1.00  0.47           C
ATOM   1889  C   ARG A 266     189.210 111.155 163.452  1.00  0.47           C
ATOM   1890  O   ARG A 266     189.116 111.803 162.411  1.00  0.47           O
ATOM   1891  CB  ARG A 266     190.044 109.048 162.265  1.00  0.47           C
ATOM   1892  CG  ARG A 266     191.013 107.851 162.253  1.00  0.47           C
ATOM   1893  CD  ARG A 266     190.899 107.015 160.972  1.00  0.47           C
ATOM   1894  NE  ARG A 266     191.968 106.011 160.890  1.00  0.47           N
ATOM   1895  CZ  ARG A 266     192.104 105.092 159.918  1.00  0.47           C
ATOM   1896  NH1 ARG A 266     193.129 104.232 159.968  1.00  0.47           N
ATOM   1897  NH2 ARG A 266     191.236 105.021 158.899  1.00  0.47           N
ATOM   1898  H   ARG A 266     189.284 108.441 164.669  1.00  0.00           H
ATOM   1899  HA  ARG A 266     191.193 110.370 163.505  1.00  0.00           H
ATOM   1900  HB3 ARG A 266     190.235 109.648 161.374  1.00  0.00           H
ATOM   1901  HB2 ARG A 266     189.018 108.689 162.173  1.00  0.00           H
ATOM   1902  HG3 ARG A 266     190.746 107.207 163.092  1.00  0.00           H
ATOM   1903  HG2 ARG A 266     192.045 108.161 162.421  1.00  0.00           H
ATOM   1904  HD3 ARG A 266     190.832 107.637 160.078  1.00  0.00           H
ATOM   1905  HD2 ARG A 266     189.976 106.437 161.025  1.00  0.00           H
ATOM   1906  HE  ARG A 266     192.655 106.037 161.629  1.00  0.00           H
ATOM   1907 HH12 ARG A 266     193.250 103.536 159.246  1.00  0.00           H
ATOM   1908 HH11 ARG A 266     193.794 104.272 160.727  1.00  0.00           H
ATOM   1909 HH22 ARG A 266     191.347 104.329 158.173  1.00  0.00           H
ATOM   1910 HH21 ARG A 266     190.462 105.668 158.851  1.00  0.00           H
ATOM   1911  N   ASP A 267     188.516 111.425 164.572  1.00  0.47           N
ATOM   1912  CA  ASP A 267     187.547 112.492 164.820  1.00  0.47           C
ATOM   1913  C   ASP A 267     186.292 112.345 163.938  1.00  0.47           C
ATOM   1914  O   ASP A 267     185.983 113.212 163.120  1.00  0.47           O
ATOM   1915  CB  ASP A 267     188.188 113.909 164.800  1.00  0.47           C
ATOM   1916  CG  ASP A 267     187.732 114.792 165.968  1.00  0.47           C
ATOM   1917  OD1 ASP A 267     187.697 114.276 167.109  1.00  0.47           O
ATOM   1918  OD2 ASP A 267     187.505 115.995 165.720  1.00  0.47           O
ATOM   1919  H   ASP A 267     188.662 110.816 165.366  1.00  0.00           H
ATOM   1920  HA  ASP A 267     187.193 112.271 165.827  1.00  0.00           H
ATOM   1921  HB3 ASP A 267     187.983 114.428 163.863  1.00  0.00           H
ATOM   1922  HB2 ASP A 267     189.276 113.843 164.854  1.00  0.00           H
ATOM   1923  N   VAL A 268     185.590 111.221 164.144  1.00  0.44           N
ATOM   1924  CA  VAL A 268     184.300 110.911 163.529  1.00  0.44           C
ATOM   1925  C   VAL A 268     183.318 110.500 164.646  1.00  0.44           C
ATOM   1926  O   VAL A 268     183.740 110.030 165.705  1.00  0.44           O
ATOM   1927  CB  VAL A 268     184.426 109.765 162.471  1.00  0.44           C
ATOM   1928  CG1 VAL A 268     183.098 109.354 161.803  1.00  0.44           C
ATOM   1929  CG2 VAL A 268     185.456 110.109 161.379  1.00  0.44           C
ATOM   1930  H   VAL A 268     185.907 110.566 164.845  1.00  0.00           H
ATOM   1931  HA  VAL A 268     183.891 111.798 163.041  1.00  0.00           H
ATOM   1932  HB  VAL A 268     184.800 108.871 162.961  1.00  0.00           H
ATOM   1933 HG11 VAL A 268     183.268 108.647 160.991  1.00  0.00           H
ATOM   1934 HG12 VAL A 268     182.423 108.858 162.500  1.00  0.00           H
ATOM   1935 HG13 VAL A 268     182.580 110.217 161.384  1.00  0.00           H
ATOM   1936 HG21 VAL A 268     185.515 109.323 160.625  1.00  0.00           H
ATOM   1937 HG22 VAL A 268     185.196 111.039 160.871  1.00  0.00           H
ATOM   1938 HG23 VAL A 268     186.459 110.224 161.791  1.00  0.00           H
ATOM   1939  N   VAL A 269     182.019 110.710 164.389  1.00  0.48           N
ATOM   1940  CA  VAL A 269     180.901 110.399 165.284  1.00  0.48           C
ATOM   1941  C   VAL A 269     180.754 108.880 165.558  1.00  0.48           C
ATOM   1942  O   VAL A 269     181.288 108.063 164.805  1.00  0.48           O
ATOM   1943  CB  VAL A 269     179.571 110.945 164.680  1.00  0.48           C
ATOM   1944  CG1 VAL A 269     179.706 112.414 164.227  1.00  0.48           C
ATOM   1945  CG2 VAL A 269     178.958 110.107 163.538  1.00  0.48           C
ATOM   1946  H   VAL A 269     181.757 111.101 163.496  1.00  0.00           H
ATOM   1947  HA  VAL A 269     181.091 110.895 166.237  1.00  0.00           H
ATOM   1948  HB  VAL A 269     178.842 110.944 165.492  1.00  0.00           H
ATOM   1949 HG11 VAL A 269     178.726 112.871 164.085  1.00  0.00           H
ATOM   1950 HG12 VAL A 269     180.252 113.015 164.952  1.00  0.00           H
ATOM   1951 HG13 VAL A 269     180.243 112.491 163.281  1.00  0.00           H
ATOM   1952 HG21 VAL A 269     178.088 110.607 163.112  1.00  0.00           H
ATOM   1953 HG22 VAL A 269     179.676 109.953 162.732  1.00  0.00           H
ATOM   1954 HG23 VAL A 269     178.619 109.128 163.878  1.00  0.00           H
ATOM   1955  N   ARG A 270     180.025 108.530 166.630  1.00  0.42           N
ATOM   1956  CA  ARG A 270     179.816 107.146 167.072  1.00  0.42           C
ATOM   1957  C   ARG A 270     178.438 107.051 167.766  1.00  0.42           C
ATOM   1958  O   ARG A 270     178.056 108.008 168.443  1.00  0.42           O
ATOM   1959  CB  ARG A 270     180.985 106.783 168.013  1.00  0.42           C
ATOM   1960  CG  ARG A 270     181.086 105.340 168.525  1.00  0.42           C
ATOM   1961  CD  ARG A 270     181.801 104.380 167.575  1.00  0.42           C
ATOM   1962  NE  ARG A 270     181.752 103.010 168.101  1.00  0.42           N
ATOM   1963  CZ  ARG A 270     182.170 101.905 167.464  1.00  0.42           C
ATOM   1964  NH1 ARG A 270     182.114 100.727 168.099  1.00  0.42           N
ATOM   1965  NH2 ARG A 270     182.639 101.959 166.210  1.00  0.42           N
ATOM   1966  H   ARG A 270     179.592 109.241 167.202  1.00  0.00           H
ATOM   1967  HA  ARG A 270     179.846 106.500 166.195  1.00  0.00           H
ATOM   1968  HB3 ARG A 270     180.909 107.413 168.895  1.00  0.00           H
ATOM   1969  HB2 ARG A 270     181.924 107.033 167.519  1.00  0.00           H
ATOM   1970  HG3 ARG A 270     180.152 104.934 168.910  1.00  0.00           H
ATOM   1971  HG2 ARG A 270     181.747 105.415 169.389  1.00  0.00           H
ATOM   1972  HD3 ARG A 270     182.864 104.622 167.573  1.00  0.00           H
ATOM   1973  HD2 ARG A 270     181.448 104.478 166.548  1.00  0.00           H
ATOM   1974  HE  ARG A 270     181.456 102.927 169.064  1.00  0.00           H
ATOM   1975 HH12 ARG A 270     182.425  99.882 167.642  1.00  0.00           H
ATOM   1976 HH11 ARG A 270     181.770 100.676 169.047  1.00  0.00           H
ATOM   1977 HH22 ARG A 270     182.952 101.123 165.739  1.00  0.00           H
ATOM   1978 HH21 ARG A 270     182.681 102.845 165.728  1.00  0.00           H
ATOM   1979  N   PRO A 271     177.698 105.933 167.576  1.00  0.39           N
ATOM   1980  CA  PRO A 271     176.349 105.770 168.150  1.00  0.39           C
ATOM   1981  C   PRO A 271     176.345 105.472 169.663  1.00  0.39           C
ATOM   1982  O   PRO A 271     176.915 104.472 170.100  1.00  0.39           O
ATOM   1983  CB  PRO A 271     175.755 104.609 167.336  1.00  0.39           C
ATOM   1984  CG  PRO A 271     176.953 103.764 166.939  1.00  0.39           C
ATOM   1985  CD  PRO A 271     178.037 104.806 166.701  1.00  0.39           C
ATOM   1986  HA  PRO A 271     175.755 106.667 167.963  1.00  0.00           H
ATOM   1987  HB3 PRO A 271     175.276 105.007 166.440  1.00  0.00           H
ATOM   1988  HB2 PRO A 271     175.001 104.034 167.877  1.00  0.00           H
ATOM   1989  HG3 PRO A 271     176.768 103.126 166.074  1.00  0.00           H
ATOM   1990  HG2 PRO A 271     177.240 103.121 167.772  1.00  0.00           H
ATOM   1991  HD2 PRO A 271     179.023 104.387 166.892  1.00  0.00           H
ATOM   1992  HD3 PRO A 271     178.004 105.146 165.664  1.00  0.00           H
ATOM   1993  N   TYR A 272     175.653 106.341 170.414  1.00  0.46           N
ATOM   1994  CA  TYR A 272     175.329 106.207 171.836  1.00  0.46           C
ATOM   1995  C   TYR A 272     174.290 105.096 172.109  1.00  0.46           C
ATOM   1996  O   TYR A 272     173.687 104.561 171.176  1.00  0.46           O
ATOM   1997  CB  TYR A 272     174.827 107.584 172.340  1.00  0.46           C
ATOM   1998  CG  TYR A 272     173.407 107.985 171.948  1.00  0.46           C
ATOM   1999  CD1 TYR A 272     172.409 108.131 172.936  1.00  0.46           C
ATOM   2000  CD2 TYR A 272     173.077 108.224 170.596  1.00  0.46           C
ATOM   2001  CE1 TYR A 272     171.105 108.524 172.576  1.00  0.46           C
ATOM   2002  CE2 TYR A 272     171.766 108.586 170.234  1.00  0.46           C
ATOM   2003  CZ  TYR A 272     170.781 108.747 171.224  1.00  0.46           C
ATOM   2004  OH  TYR A 272     169.519 109.122 170.869  1.00  0.46           O
ATOM   2005  H   TYR A 272     175.255 107.151 169.964  1.00  0.00           H
ATOM   2006  HA  TYR A 272     176.244 105.949 172.372  1.00  0.00           H
ATOM   2007  HB3 TYR A 272     175.513 108.367 172.017  1.00  0.00           H
ATOM   2008  HB2 TYR A 272     174.886 107.591 173.429  1.00  0.00           H
ATOM   2009  HD1 TYR A 272     172.642 107.957 173.977  1.00  0.00           H
ATOM   2010  HD2 TYR A 272     173.825 108.134 169.824  1.00  0.00           H
ATOM   2011  HE1 TYR A 272     170.357 108.657 173.343  1.00  0.00           H
ATOM   2012  HE2 TYR A 272     171.519 108.753 169.196  1.00  0.00           H
ATOM   2013  HH  TYR A 272     168.925 109.199 171.619  1.00  0.00           H
ATOM   2014  N   GLN A 273     174.071 104.809 173.402  1.00  0.53           N
ATOM   2015  CA  GLN A 273     173.040 103.888 173.873  1.00  0.53           C
ATOM   2016  C   GLN A 273     172.404 104.461 175.149  1.00  0.53           C
ATOM   2017  O   GLN A 273     173.120 104.815 176.086  1.00  0.53           O
ATOM   2018  CB  GLN A 273     173.653 102.480 174.032  1.00  0.53           C
ATOM   2019  CG  GLN A 273     172.662 101.391 174.492  1.00  0.53           C
ATOM   2020  CD  GLN A 273     173.240  99.973 174.403  1.00  0.53           C
ATOM   2021  OE1 GLN A 273     174.414  99.775 174.097  1.00  0.53           O
ATOM   2022  NE2 GLN A 273     172.406  98.968 174.675  1.00  0.53           N
ATOM   2023  H   GLN A 273     174.600 105.284 174.120  1.00  0.00           H
ATOM   2024  HA  GLN A 273     172.250 103.823 173.122  1.00  0.00           H
ATOM   2025  HB3 GLN A 273     174.499 102.521 174.719  1.00  0.00           H
ATOM   2026  HB2 GLN A 273     174.070 102.190 173.066  1.00  0.00           H
ATOM   2027  HG3 GLN A 273     171.765 101.431 173.873  1.00  0.00           H
ATOM   2028  HG2 GLN A 273     172.346 101.577 175.519  1.00  0.00           H
ATOM   2029 HE22 GLN A 273     172.738  98.016 174.633  1.00  0.00           H
ATOM   2030 HE21 GLN A 273     171.447  99.149 174.934  1.00  0.00           H
ATOM   2031  N   THR A 274     171.067 104.578 175.136  1.00  0.52           N
ATOM   2032  CA  THR A 274     170.280 105.241 176.176  1.00  0.52           C
ATOM   2033  C   THR A 274     169.923 104.274 177.320  1.00  0.52           C
ATOM   2034  O   THR A 274     169.408 103.190 177.044  1.00  0.52           O
ATOM   2035  CB  THR A 274     168.942 105.773 175.591  1.00  0.52           C
ATOM   2036  OG1 THR A 274     169.194 106.551 174.439  1.00  0.52           O
ATOM   2037  CG2 THR A 274     168.107 106.633 176.560  1.00  0.52           C
ATOM   2038  H   THR A 274     170.549 104.286 174.321  1.00  0.00           H
ATOM   2039  HA  THR A 274     170.849 106.084 176.576  1.00  0.00           H
ATOM   2040  HB  THR A 274     168.326 104.934 175.262  1.00  0.00           H
ATOM   2041  HG1 THR A 274     168.373 106.968 174.167  1.00  0.00           H
ATOM   2042 HG21 THR A 274     167.226 107.041 176.065  1.00  0.00           H
ATOM   2043 HG22 THR A 274     167.751 106.053 177.412  1.00  0.00           H
ATOM   2044 HG23 THR A 274     168.689 107.470 176.948  1.00  0.00           H
ATOM   2045  N   MET A 275     170.156 104.702 178.574  1.00  0.48           N
ATOM   2046  CA  MET A 275     169.697 103.985 179.767  1.00  0.48           C
ATOM   2047  C   MET A 275     168.448 104.652 180.355  1.00  0.48           C
ATOM   2048  O   MET A 275     168.334 105.879 180.347  1.00  0.48           O
ATOM   2049  CB  MET A 275     170.780 103.958 180.867  1.00  0.48           C
ATOM   2050  CG  MET A 275     172.103 103.285 180.470  1.00  0.48           C
ATOM   2051  SD  MET A 275     173.365 103.262 181.778  1.00  0.48           S
ATOM   2052  CE  MET A 275     172.550 102.229 183.026  1.00  0.48           C
ATOM   2053  H   MET A 275     170.571 105.610 178.730  1.00  0.00           H
ATOM   2054  HA  MET A 275     169.457 102.950 179.517  1.00  0.00           H
ATOM   2055  HB3 MET A 275     170.376 103.421 181.725  1.00  0.00           H
ATOM   2056  HB2 MET A 275     170.967 104.966 181.235  1.00  0.00           H
ATOM   2057  HG3 MET A 275     172.534 103.790 179.605  1.00  0.00           H
ATOM   2058  HG2 MET A 275     171.914 102.257 180.161  1.00  0.00           H
ATOM   2059  HE1 MET A 275     173.260 101.954 183.804  1.00  0.00           H
ATOM   2060  HE2 MET A 275     171.723 102.763 183.493  1.00  0.00           H
ATOM   2061  HE3 MET A 275     172.167 101.313 182.575  1.00  0.00           H
ATOM   2062  N   SER A 276     167.601 103.804 180.951  1.00  0.49           N
ATOM   2063  CA  SER A 276     166.704 104.164 182.045  1.00  0.49           C
ATOM   2064  C   SER A 276     167.381 103.712 183.350  1.00  0.49           C
ATOM   2065  O   SER A 276     168.088 102.702 183.341  1.00  0.49           O
ATOM   2066  CB  SER A 276     165.357 103.445 181.852  1.00  0.49           C
ATOM   2067  OG  SER A 276     164.627 104.060 180.810  1.00  0.49           O
ATOM   2068  H   SER A 276     167.789 102.814 180.880  1.00  0.00           H
ATOM   2069  HA  SER A 276     166.542 105.243 182.089  1.00  0.00           H
ATOM   2070  HB3 SER A 276     164.755 103.506 182.759  1.00  0.00           H
ATOM   2071  HB2 SER A 276     165.495 102.385 181.631  1.00  0.00           H
ATOM   2072  HG  SER A 276     165.105 103.930 179.987  1.00  0.00           H
ATOM   2073  N   ASN A 277     167.164 104.469 184.439  1.00  0.49           N
ATOM   2074  CA  ASN A 277     167.811 104.298 185.748  1.00  0.49           C
ATOM   2075  C   ASN A 277     169.347 104.504 185.656  1.00  0.49           C
ATOM   2076  O   ASN A 277     170.083 103.516 185.651  1.00  0.49           O
ATOM   2077  CB  ASN A 277     167.414 102.938 186.392  1.00  0.49           C
ATOM   2078  CG  ASN A 277     167.814 102.809 187.867  1.00  0.49           C
ATOM   2079  OD1 ASN A 277     167.580 103.715 188.663  1.00  0.49           O
ATOM   2080  ND2 ASN A 277     168.411 101.675 188.238  1.00  0.49           N
ATOM   2081  H   ASN A 277     166.554 105.270 184.360  1.00  0.00           H
ATOM   2082  HA  ASN A 277     167.421 105.083 186.398  1.00  0.00           H
ATOM   2083  HB3 ASN A 277     167.818 102.097 185.827  1.00  0.00           H
ATOM   2084  HB2 ASN A 277     166.329 102.831 186.355  1.00  0.00           H
ATOM   2085 HD22 ASN A 277     168.691 101.544 189.199  1.00  0.00           H
ATOM   2086 HD21 ASN A 277     168.598 100.948 187.562  1.00  0.00           H
ATOM   2087  N   PRO A 278     169.808 105.776 185.561  1.00  0.48           N
ATOM   2088  CA  PRO A 278     171.249 106.108 185.583  1.00  0.48           C
ATOM   2089  C   PRO A 278     171.930 105.667 186.895  1.00  0.48           C
ATOM   2090  O   PRO A 278     171.349 105.855 187.965  1.00  0.48           O
ATOM   2091  CB  PRO A 278     171.278 107.639 185.400  1.00  0.48           C
ATOM   2092  CG  PRO A 278     169.913 108.013 184.847  1.00  0.48           C
ATOM   2093  CD  PRO A 278     168.994 106.990 185.488  1.00  0.48           C
ATOM   2094  HA  PRO A 278     171.719 105.625 184.724  1.00  0.00           H
ATOM   2095  HB3 PRO A 278     172.072 107.960 184.729  1.00  0.00           H
ATOM   2096  HB2 PRO A 278     171.435 108.139 186.356  1.00  0.00           H
ATOM   2097  HG3 PRO A 278     169.898 107.862 183.768  1.00  0.00           H
ATOM   2098  HG2 PRO A 278     169.624 109.045 185.044  1.00  0.00           H
ATOM   2099  HD2 PRO A 278     168.723 107.293 186.500  1.00  0.00           H
ATOM   2100  HD3 PRO A 278     168.081 106.887 184.903  1.00  0.00           H
ATOM   2101  N   MET A 279     173.127 105.066 186.778  1.00  0.46           N
ATOM   2102  CA  MET A 279     173.904 104.497 187.890  1.00  0.46           C
ATOM   2103  C   MET A 279     174.275 105.524 188.979  1.00  0.46           C
ATOM   2104  O   MET A 279     174.301 106.726 188.710  1.00  0.46           O
ATOM   2105  CB  MET A 279     175.202 103.862 187.354  1.00  0.46           C
ATOM   2106  CG  MET A 279     175.054 102.851 186.204  1.00  0.46           C
ATOM   2107  SD  MET A 279     174.341 101.254 186.681  1.00  0.46           S
ATOM   2108  CE  MET A 279     175.763 100.516 187.532  1.00  0.46           C
ATOM   2109  H   MET A 279     173.539 104.963 185.862  1.00  0.00           H
ATOM   2110  HA  MET A 279     173.291 103.717 188.346  1.00  0.00           H
ATOM   2111  HB3 MET A 279     175.738 103.381 188.173  1.00  0.00           H
ATOM   2112  HB2 MET A 279     175.850 104.667 187.037  1.00  0.00           H
ATOM   2113  HG3 MET A 279     176.035 102.658 185.769  1.00  0.00           H
ATOM   2114  HG2 MET A 279     174.458 103.273 185.396  1.00  0.00           H
ATOM   2115  HE1 MET A 279     175.527  99.495 187.833  1.00  0.00           H
ATOM   2116  HE2 MET A 279     176.631 100.487 186.872  1.00  0.00           H
ATOM   2117  HE3 MET A 279     176.022 101.084 188.425  1.00  0.00           H
ATOM   2118  N   SER A 280     174.593 104.995 190.175  1.00  0.51           N
ATOM   2119  CA  SER A 280     174.925 105.712 191.414  1.00  0.51           C
ATOM   2120  C   SER A 280     175.924 106.879 191.262  1.00  0.51           C
ATOM   2121  O   SER A 280     175.680 107.947 191.821  1.00  0.51           O
ATOM   2122  CB  SER A 280     175.421 104.676 192.449  1.00  0.51           C
ATOM   2123  OG  SER A 280     175.708 105.254 193.707  1.00  0.51           O
ATOM   2124  H   SER A 280     174.549 103.991 190.270  1.00  0.00           H
ATOM   2125  HA  SER A 280     173.989 106.136 191.783  1.00  0.00           H
ATOM   2126  HB3 SER A 280     176.318 104.170 192.088  1.00  0.00           H
ATOM   2127  HB2 SER A 280     174.664 103.905 192.600  1.00  0.00           H
ATOM   2128  HG  SER A 280     176.429 105.880 193.604  1.00  0.00           H
ATOM   2129  N   LYS A 281     177.010 106.651 190.506  1.00  0.54           N
ATOM   2130  CA  LYS A 281     178.039 107.650 190.197  1.00  0.54           C
ATOM   2131  C   LYS A 281     178.309 107.750 188.685  1.00  0.54           C
ATOM   2132  O   LYS A 281     179.127 108.579 188.287  1.00  0.54           O
ATOM   2133  CB  LYS A 281     179.339 107.293 190.951  1.00  0.54           C
ATOM   2134  CG  LYS A 281     179.215 107.358 192.482  1.00  0.54           C
ATOM   2135  CD  LYS A 281     180.553 107.092 193.184  1.00  0.54           C
ATOM   2136  CE  LYS A 281     180.436 107.128 194.714  1.00  0.54           C
ATOM   2137  NZ  LYS A 281     181.736 106.867 195.353  1.00  0.54           N
ATOM   2138  H   LYS A 281     177.141 105.739 190.094  1.00  0.00           H
ATOM   2139  HA  LYS A 281     177.714 108.644 190.512  1.00  0.00           H
ATOM   2140  HB3 LYS A 281     180.130 107.984 190.652  1.00  0.00           H
ATOM   2141  HB2 LYS A 281     179.679 106.300 190.653  1.00  0.00           H
ATOM   2142  HG3 LYS A 281     178.482 106.628 192.826  1.00  0.00           H
ATOM   2143  HG2 LYS A 281     178.835 108.337 192.776  1.00  0.00           H
ATOM   2144  HD3 LYS A 281     181.286 107.831 192.857  1.00  0.00           H
ATOM   2145  HD2 LYS A 281     180.938 106.120 192.870  1.00  0.00           H
ATOM   2146  HE3 LYS A 281     179.720 106.380 195.057  1.00  0.00           H
ATOM   2147  HE2 LYS A 281     180.070 108.101 195.043  1.00  0.00           H
ATOM   2148  HZ1 LYS A 281     182.401 107.570 195.065  1.00  0.00           H
ATOM   2149  HZ2 LYS A 281     181.630 106.896 196.358  1.00  0.00           H
ATOM   2150  HZ3 LYS A 281     182.072 105.955 195.078  1.00  0.00           H
ATOM   2151  N   LEU A 282     177.647 106.901 187.879  1.00  0.54           N
ATOM   2152  CA  LEU A 282     177.919 106.723 186.455  1.00  0.54           C
ATOM   2153  C   LEU A 282     176.636 107.082 185.675  1.00  0.54           C
ATOM   2154  O   LEU A 282     175.996 106.225 185.065  1.00  0.54           O
ATOM   2155  CB  LEU A 282     178.473 105.294 186.178  1.00  0.54           C
ATOM   2156  CG  LEU A 282     179.428 104.676 187.232  1.00  0.54           C
ATOM   2157  CD1 LEU A 282     179.590 103.153 187.031  1.00  0.54           C
ATOM   2158  CD2 LEU A 282     180.779 105.419 187.290  1.00  0.54           C
ATOM   2159  H   LEU A 282     176.945 106.291 188.270  1.00  0.00           H
ATOM   2160  HA  LEU A 282     178.691 107.422 186.140  1.00  0.00           H
ATOM   2161  HB3 LEU A 282     179.024 105.334 185.243  1.00  0.00           H
ATOM   2162  HB2 LEU A 282     177.664 104.593 185.999  1.00  0.00           H
ATOM   2163  HG  LEU A 282     178.961 104.772 188.212  1.00  0.00           H
ATOM   2164 HD11 LEU A 282     179.403 102.619 187.963  1.00  0.00           H
ATOM   2165 HD12 LEU A 282     178.890 102.753 186.298  1.00  0.00           H
ATOM   2166 HD13 LEU A 282     180.588 102.875 186.694  1.00  0.00           H
ATOM   2167 HD21 LEU A 282     180.970 105.792 188.297  1.00  0.00           H
ATOM   2168 HD22 LEU A 282     181.623 104.787 187.014  1.00  0.00           H
ATOM   2169 HD23 LEU A 282     180.801 106.282 186.623  1.00  0.00           H
ATOM   2170  N   THR A 283     176.246 108.360 185.771  1.00  0.63           N
ATOM   2171  CA  THR A 283     175.019 108.914 185.198  1.00  0.63           C
ATOM   2172  C   THR A 283     175.148 109.132 183.675  1.00  0.63           C
ATOM   2173  O   THR A 283     176.214 109.518 183.208  1.00  0.63           O
ATOM   2174  CB  THR A 283     174.713 110.278 185.868  1.00  0.63           C
ATOM   2175  OG1 THR A 283     175.757 111.210 185.659  1.00  0.63           O
ATOM   2176  CG2 THR A 283     174.483 110.162 187.382  1.00  0.63           C
ATOM   2177  H   THR A 283     176.828 109.020 186.267  1.00  0.00           H
ATOM   2178  HA  THR A 283     174.203 108.221 185.401  1.00  0.00           H
ATOM   2179  HB  THR A 283     173.809 110.697 185.422  1.00  0.00           H
ATOM   2180  HG1 THR A 283     175.579 111.993 186.185  1.00  0.00           H
ATOM   2181 HG21 THR A 283     174.266 111.133 187.825  1.00  0.00           H
ATOM   2182 HG22 THR A 283     173.644 109.499 187.598  1.00  0.00           H
ATOM   2183 HG23 THR A 283     175.357 109.761 187.897  1.00  0.00           H
ATOM   2184  N   VAL A 284     174.064 108.883 182.921  1.00  0.63           N
ATOM   2185  CA  VAL A 284     174.054 109.020 181.458  1.00  0.63           C
ATOM   2186  C   VAL A 284     173.844 110.466 180.983  1.00  0.63           C
ATOM   2187  O   VAL A 284     173.306 111.287 181.722  1.00  0.63           O
ATOM   2188  CB  VAL A 284     172.949 108.156 180.797  1.00  0.63           C
ATOM   2189  CG1 VAL A 284     173.212 106.668 181.034  1.00  0.63           C
ATOM   2190  CG2 VAL A 284     171.502 108.551 181.156  1.00  0.63           C
ATOM   2191  H   VAL A 284     173.204 108.573 183.349  1.00  0.00           H
ATOM   2192  HA  VAL A 284     175.020 108.684 181.075  1.00  0.00           H
ATOM   2193  HB  VAL A 284     173.040 108.280 179.716  1.00  0.00           H
ATOM   2194 HG11 VAL A 284     172.624 106.077 180.337  1.00  0.00           H
ATOM   2195 HG12 VAL A 284     174.257 106.412 180.860  1.00  0.00           H
ATOM   2196 HG13 VAL A 284     172.959 106.369 182.052  1.00  0.00           H
ATOM   2197 HG21 VAL A 284     170.788 107.822 180.769  1.00  0.00           H
ATOM   2198 HG22 VAL A 284     171.367 108.608 182.234  1.00  0.00           H
ATOM   2199 HG23 VAL A 284     171.229 109.518 180.735  1.00  0.00           H
ATOM   2200  N   LEU A 285     174.253 110.699 179.729  1.00  0.65           N
ATOM   2201  CA  LEU A 285     174.154 111.946 178.978  1.00  0.65           C
ATOM   2202  C   LEU A 285     172.802 112.007 178.227  1.00  0.65           C
ATOM   2203  O   LEU A 285     172.371 110.988 177.684  1.00  0.65           O
ATOM   2204  CB  LEU A 285     175.420 111.961 178.081  1.00  0.65           C
ATOM   2205  CG  LEU A 285     175.655 113.171 177.149  1.00  0.65           C
ATOM   2206  CD1 LEU A 285     177.158 113.419 176.900  1.00  0.65           C
ATOM   2207  CD2 LEU A 285     174.910 113.029 175.814  1.00  0.65           C
ATOM   2208  H   LEU A 285     174.656 109.932 179.211  1.00  0.00           H
ATOM   2209  HA  LEU A 285     174.211 112.781 179.676  1.00  0.00           H
ATOM   2210  HB3 LEU A 285     175.485 111.041 177.496  1.00  0.00           H
ATOM   2211  HB2 LEU A 285     176.258 111.906 178.775  1.00  0.00           H
ATOM   2212  HG  LEU A 285     175.272 114.052 177.667  1.00  0.00           H
ATOM   2213 HD11 LEU A 285     177.377 114.487 176.906  1.00  0.00           H
ATOM   2214 HD12 LEU A 285     177.784 112.962 177.661  1.00  0.00           H
ATOM   2215 HD13 LEU A 285     177.502 113.022 175.945  1.00  0.00           H
ATOM   2216 HD21 LEU A 285     175.568 113.047 174.945  1.00  0.00           H
ATOM   2217 HD22 LEU A 285     174.334 112.106 175.761  1.00  0.00           H
ATOM   2218 HD23 LEU A 285     174.219 113.851 175.690  1.00  0.00           H
ATOM   2219  N   ASN A 286     172.153 113.188 178.221  1.00  0.71           N
ATOM   2220  CA  ASN A 286     170.825 113.442 177.620  1.00  0.71           C
ATOM   2221  C   ASN A 286     170.805 113.337 176.079  1.00  0.71           C
ATOM   2222  O   ASN A 286     171.847 113.237 175.438  1.00  0.71           O
ATOM   2223  CB  ASN A 286     170.329 114.852 178.059  1.00  0.71           C
ATOM   2224  CG  ASN A 286     169.887 114.975 179.520  1.00  0.71           C
ATOM   2225  OD1 ASN A 286     169.871 114.001 180.266  1.00  0.71           O
ATOM   2226  ND2 ASN A 286     169.496 116.183 179.931  1.00  0.71           N
ATOM   2227  H   ASN A 286     172.573 113.973 178.701  1.00  0.00           H
ATOM   2228  HA  ASN A 286     170.164 112.678 178.035  1.00  0.00           H
ATOM   2229  HB3 ASN A 286     169.451 115.139 177.480  1.00  0.00           H
ATOM   2230  HB2 ASN A 286     171.085 115.607 177.848  1.00  0.00           H
ATOM   2231 HD22 ASN A 286     169.190 116.310 180.885  1.00  0.00           H
ATOM   2232 HD21 ASN A 286     169.513 116.981 179.311  1.00  0.00           H
ATOM   2233  N   SER A 287     169.594 113.414 175.507  1.00  0.73           N
ATOM   2234  CA  SER A 287     169.353 113.591 174.071  1.00  0.73           C
ATOM   2235  C   SER A 287     168.592 114.900 173.763  1.00  0.73           C
ATOM   2236  O   SER A 287     168.277 115.139 172.598  1.00  0.73           O
ATOM   2237  CB  SER A 287     168.639 112.333 173.529  1.00  0.73           C
ATOM   2238  OG  SER A 287     167.326 112.200 174.041  1.00  0.73           O
ATOM   2239  H   SER A 287     168.769 113.433 176.090  1.00  0.00           H
ATOM   2240  HA  SER A 287     170.304 113.677 173.541  1.00  0.00           H
ATOM   2241  HB3 SER A 287     169.210 111.436 173.770  1.00  0.00           H
ATOM   2242  HB2 SER A 287     168.579 112.376 172.440  1.00  0.00           H
ATOM   2243  HG  SER A 287     166.924 111.419 173.652  1.00  0.00           H
ATOM   2244  N   MET A 288     168.303 115.715 174.794  1.00  0.72           N
ATOM   2245  CA  MET A 288     167.464 116.917 174.718  1.00  0.72           C
ATOM   2246  C   MET A 288     168.249 118.236 174.605  1.00  0.72           C
ATOM   2247  O   MET A 288     167.617 119.293 174.584  1.00  0.72           O
ATOM   2248  CB  MET A 288     166.523 116.939 175.945  1.00  0.72           C
ATOM   2249  CG  MET A 288     165.478 115.813 175.937  1.00  0.72           C
ATOM   2250  SD  MET A 288     164.324 115.896 174.535  1.00  0.72           S
ATOM   2251  CE  MET A 288     164.728 114.368 173.654  1.00  0.72           C
ATOM   2252  H   MET A 288     168.617 115.459 175.718  1.00  0.00           H
ATOM   2253  HA  MET A 288     166.856 116.876 173.814  1.00  0.00           H
ATOM   2254  HB3 MET A 288     165.984 117.886 175.999  1.00  0.00           H
ATOM   2255  HB2 MET A 288     167.106 116.882 176.865  1.00  0.00           H
ATOM   2256  HG3 MET A 288     164.887 115.869 176.852  1.00  0.00           H
ATOM   2257  HG2 MET A 288     165.964 114.838 175.953  1.00  0.00           H
ATOM   2258  HE1 MET A 288     164.058 114.240 172.803  1.00  0.00           H
ATOM   2259  HE2 MET A 288     165.749 114.400 173.281  1.00  0.00           H
ATOM   2260  HE3 MET A 288     164.619 113.506 174.311  1.00  0.00           H
ATOM   2261  N   HIS A 289     169.587 118.169 174.536  1.00  0.76           N
ATOM   2262  CA  HIS A 289     170.462 119.340 174.469  1.00  0.76           C
ATOM   2263  C   HIS A 289     171.199 119.346 173.134  1.00  0.76           C
ATOM   2264  O   HIS A 289     171.660 118.297 172.681  1.00  0.76           O
ATOM   2265  CB  HIS A 289     171.438 119.331 175.657  1.00  0.76           C
ATOM   2266  CG  HIS A 289     170.725 119.483 176.970  1.00  0.76           C
ATOM   2267  ND1 HIS A 289     170.838 120.616 177.741  1.00  0.76           N
ATOM   2268  CD2 HIS A 289     169.813 118.682 177.620  1.00  0.76           C
ATOM   2269  CE1 HIS A 289     169.938 120.514 178.721  1.00  0.76           C
ATOM   2270  NE2 HIS A 289     169.284 119.360 178.716  1.00  0.76           N
ATOM   2271  H   HIS A 289     170.044 117.269 174.519  1.00  0.00           H
ATOM   2272  HA  HIS A 289     169.882 120.263 174.531  1.00  0.00           H
ATOM   2273  HB3 HIS A 289     172.177 120.125 175.562  1.00  0.00           H
ATOM   2274  HB2 HIS A 289     172.001 118.412 175.680  1.00  0.00           H
ATOM   2275  HD1 HIS A 289     171.423 121.415 177.549  1.00  0.00           H
ATOM   2276  HD2 HIS A 289     169.442 117.708 177.342  1.00  0.00           H
ATOM   2277  HE1 HIS A 289     169.768 121.280 179.461  1.00  0.00           H
ATOM   2278  N   SER A 290     171.288 120.546 172.541  1.00  0.75           N
ATOM   2279  CA  SER A 290     171.932 120.801 171.256  1.00  0.75           C
ATOM   2280  C   SER A 290     173.433 120.470 171.247  1.00  0.75           C
ATOM   2281  O   SER A 290     173.916 119.986 170.226  1.00  0.75           O
ATOM   2282  CB  SER A 290     171.643 122.254 170.820  1.00  0.75           C
ATOM   2283  OG  SER A 290     172.295 123.214 171.633  1.00  0.75           O
ATOM   2284  H   SER A 290     170.904 121.358 173.003  1.00  0.00           H
ATOM   2285  HA  SER A 290     171.453 120.140 170.530  1.00  0.00           H
ATOM   2286  HB3 SER A 290     170.571 122.450 170.829  1.00  0.00           H
ATOM   2287  HB2 SER A 290     171.975 122.406 169.791  1.00  0.00           H
ATOM   2288  HG  SER A 290     173.232 123.213 171.416  1.00  0.00           H
ATOM   2289  N   HIS A 291     174.136 120.742 172.358  1.00  0.73           N
ATOM   2290  CA  HIS A 291     175.575 120.517 172.509  1.00  0.73           C
ATOM   2291  C   HIS A 291     175.860 119.917 173.896  1.00  0.73           C
ATOM   2292  O   HIS A 291     175.059 120.101 174.814  1.00  0.73           O
ATOM   2293  CB  HIS A 291     176.339 121.857 172.349  1.00  0.73           C
ATOM   2294  CG  HIS A 291     176.166 122.665 171.076  1.00  0.73           C
ATOM   2295  ND1 HIS A 291     175.668 122.155 169.891  1.00  0.73           N
ATOM   2296  CD2 HIS A 291     176.436 123.987 170.797  1.00  0.73           C
ATOM   2297  CE1 HIS A 291     175.658 123.133 168.987  1.00  0.73           C
ATOM   2298  NE2 HIS A 291     176.130 124.272 169.467  1.00  0.73           N
ATOM   2299  H   HIS A 291     173.662 121.120 173.167  1.00  0.00           H
ATOM   2300  HA  HIS A 291     175.916 119.799 171.764  1.00  0.00           H
ATOM   2301  HB3 HIS A 291     177.409 121.688 172.476  1.00  0.00           H
ATOM   2302  HB2 HIS A 291     176.043 122.506 173.168  1.00  0.00           H
ATOM   2303  HD1 HIS A 291     175.328 121.213 169.747  1.00  0.00           H
ATOM   2304  HD2 HIS A 291     176.863 124.753 171.423  1.00  0.00           H
ATOM   2305  HE1 HIS A 291     175.314 123.010 167.970  1.00  0.00           H
ATOM   2306  N   PHE A 292     177.018 119.248 174.038  1.00  0.75           N
ATOM   2307  CA  PHE A 292     177.543 118.791 175.328  1.00  0.75           C
ATOM   2308  C   PHE A 292     179.058 119.023 175.343  1.00  0.75           C
ATOM   2309  O   PHE A 292     179.764 118.388 174.567  1.00  0.75           O
ATOM   2310  CB  PHE A 292     177.244 117.292 175.589  1.00  0.75           C
ATOM   2311  CG  PHE A 292     175.789 116.866 175.596  1.00  0.75           C
ATOM   2312  CD1 PHE A 292     175.048 116.889 176.794  1.00  0.75           C
ATOM   2313  CD2 PHE A 292     175.133 116.559 174.384  1.00  0.75           C
ATOM   2314  CE1 PHE A 292     173.706 116.539 176.783  1.00  0.75           C
ATOM   2315  CE2 PHE A 292     173.786 116.226 174.390  1.00  0.75           C
ATOM   2316  CZ  PHE A 292     173.083 116.199 175.587  1.00  0.75           C
ATOM   2317  H   PHE A 292     177.632 119.133 173.243  1.00  0.00           H
ATOM   2318  HA  PHE A 292     177.099 119.389 176.121  1.00  0.00           H
ATOM   2319  HB3 PHE A 292     177.669 117.017 176.556  1.00  0.00           H
ATOM   2320  HB2 PHE A 292     177.761 116.661 174.870  1.00  0.00           H
ATOM   2321  HD1 PHE A 292     175.528 117.154 177.725  1.00  0.00           H
ATOM   2322  HD2 PHE A 292     175.677 116.579 173.451  1.00  0.00           H
ATOM   2323  HE1 PHE A 292     173.148 116.541 177.706  1.00  0.00           H
ATOM   2324  HE2 PHE A 292     173.285 115.982 173.465  1.00  0.00           H
ATOM   2325  HZ  PHE A 292     172.035 115.942 175.583  1.00  0.00           H
ATOM   2326  N   ILE A 293     179.560 119.897 176.225  1.00  0.77           N
ATOM   2327  CA  ILE A 293     181.002 120.129 176.345  1.00  0.77           C
ATOM   2328  C   ILE A 293     181.531 119.239 177.481  1.00  0.77           C
ATOM   2329  O   ILE A 293     181.395 119.584 178.654  1.00  0.77           O
ATOM   2330  CB  ILE A 293     181.336 121.623 176.604  1.00  0.77           C
ATOM   2331  CG1 ILE A 293     180.823 122.507 175.438  1.00  0.77           C
ATOM   2332  CG2 ILE A 293     182.837 121.885 176.867  1.00  0.77           C
ATOM   2333  CD1 ILE A 293     180.770 124.010 175.746  1.00  0.77           C
ATOM   2334  H   ILE A 293     178.957 120.388 176.870  1.00  0.00           H
ATOM   2335  HA  ILE A 293     181.524 119.852 175.425  1.00  0.00           H
ATOM   2336  HB  ILE A 293     180.810 121.912 177.505  1.00  0.00           H
ATOM   2337 HG13 ILE A 293     179.820 122.208 175.137  1.00  0.00           H
ATOM   2338 HG12 ILE A 293     181.450 122.344 174.559  1.00  0.00           H
ATOM   2339 HG21 ILE A 293     183.029 122.944 177.029  1.00  0.00           H
ATOM   2340 HG22 ILE A 293     183.204 121.373 177.757  1.00  0.00           H
ATOM   2341 HG23 ILE A 293     183.448 121.557 176.026  1.00  0.00           H
ATOM   2342 HD11 ILE A 293     180.110 124.521 175.046  1.00  0.00           H
ATOM   2343 HD12 ILE A 293     180.401 124.209 176.749  1.00  0.00           H
ATOM   2344 HD13 ILE A 293     181.752 124.469 175.653  1.00  0.00           H
ATOM   2345  N   LEU A 294     182.090 118.082 177.104  1.00  0.76           N
ATOM   2346  CA  LEU A 294     182.630 117.101 178.040  1.00  0.76           C
ATOM   2347  C   LEU A 294     184.012 117.567 178.532  1.00  0.76           C
ATOM   2348  O   LEU A 294     184.854 117.944 177.721  1.00  0.76           O
ATOM   2349  CB  LEU A 294     182.644 115.701 177.384  1.00  0.76           C
ATOM   2350  CG  LEU A 294     181.245 115.211 176.928  1.00  0.76           C
ATOM   2351  CD1 LEU A 294     181.330 113.922 176.091  1.00  0.76           C
ATOM   2352  CD2 LEU A 294     180.262 115.060 178.103  1.00  0.76           C
ATOM   2353  H   LEU A 294     182.192 117.864 176.122  1.00  0.00           H
ATOM   2354  HA  LEU A 294     181.962 117.051 178.896  1.00  0.00           H
ATOM   2355  HB3 LEU A 294     183.060 114.982 178.090  1.00  0.00           H
ATOM   2356  HB2 LEU A 294     183.321 115.703 176.533  1.00  0.00           H
ATOM   2357  HG  LEU A 294     180.833 115.963 176.254  1.00  0.00           H
ATOM   2358 HD11 LEU A 294     180.537 113.897 175.343  1.00  0.00           H
ATOM   2359 HD12 LEU A 294     182.276 113.849 175.555  1.00  0.00           H
ATOM   2360 HD13 LEU A 294     181.229 113.027 176.704  1.00  0.00           H
ATOM   2361 HD21 LEU A 294     179.749 114.101 178.086  1.00  0.00           H
ATOM   2362 HD22 LEU A 294     180.766 115.121 179.067  1.00  0.00           H
ATOM   2363 HD23 LEU A 294     179.498 115.837 178.072  1.00  0.00           H
ATOM   2364  N   ALA A 295     184.194 117.586 179.858  1.00  0.76           N
ATOM   2365  CA  ALA A 295     185.375 118.118 180.530  1.00  0.76           C
ATOM   2366  C   ALA A 295     186.144 116.970 181.188  1.00  0.76           C
ATOM   2367  O   ALA A 295     185.556 116.246 181.985  1.00  0.76           O
ATOM   2368  CB  ALA A 295     184.914 119.130 181.589  1.00  0.76           C
ATOM   2369  H   ALA A 295     183.430 117.314 180.463  1.00  0.00           H
ATOM   2370  HA  ALA A 295     186.011 118.655 179.831  1.00  0.00           H
ATOM   2371  HB1 ALA A 295     185.764 119.595 182.090  1.00  0.00           H
ATOM   2372  HB2 ALA A 295     184.316 119.924 181.140  1.00  0.00           H
ATOM   2373  HB3 ALA A 295     184.300 118.657 182.354  1.00  0.00           H
ATOM   2374  N   ASP A 296     187.445 116.822 180.890  1.00  0.72           N
ATOM   2375  CA  ASP A 296     188.304 115.813 181.525  1.00  0.72           C
ATOM   2376  C   ASP A 296     188.347 115.951 183.052  1.00  0.72           C
ATOM   2377  O   ASP A 296     188.475 117.059 183.574  1.00  0.72           O
ATOM   2378  CB  ASP A 296     189.725 115.727 180.933  1.00  0.72           C
ATOM   2379  CG  ASP A 296     189.737 115.371 179.446  1.00  0.72           C
ATOM   2380  OD1 ASP A 296     188.907 114.518 179.054  1.00  0.72           O
ATOM   2381  OD2 ASP A 296     190.662 115.847 178.754  1.00  0.72           O
ATOM   2382  H   ASP A 296     187.880 117.431 180.208  1.00  0.00           H
ATOM   2383  HA  ASP A 296     187.820 114.856 181.320  1.00  0.00           H
ATOM   2384  HB3 ASP A 296     190.325 114.989 181.466  1.00  0.00           H
ATOM   2385  HB2 ASP A 296     190.218 116.690 181.069  1.00  0.00           H
ATOM   2386  N   ASN A 297     188.177 114.798 183.714  1.00  0.56           N
ATOM   2387  CA  ASN A 297     188.016 114.668 185.159  1.00  0.56           C
ATOM   2388  C   ASN A 297     189.254 115.111 185.955  1.00  0.56           C
ATOM   2389  O   ASN A 297     190.380 115.019 185.464  1.00  0.56           O
ATOM   2390  CB  ASN A 297     187.585 113.213 185.506  1.00  0.56           C
ATOM   2391  CG  ASN A 297     188.422 112.065 184.906  1.00  0.56           C
ATOM   2392  OD1 ASN A 297     187.879 111.187 184.241  1.00  0.56           O
ATOM   2393  ND2 ASN A 297     189.736 112.044 185.144  1.00  0.56           N
ATOM   2394  H   ASN A 297     188.090 113.941 183.187  1.00  0.00           H
ATOM   2395  HA  ASN A 297     187.179 115.325 185.403  1.00  0.00           H
ATOM   2396  HB3 ASN A 297     186.563 113.075 185.147  1.00  0.00           H
ATOM   2397  HB2 ASN A 297     187.524 113.078 186.585  1.00  0.00           H
ATOM   2398 HD22 ASN A 297     190.304 111.297 184.773  1.00  0.00           H
ATOM   2399 HD21 ASN A 297     190.171 112.780 185.682  1.00  0.00           H
ATOM   2400  N   GLY A 298     189.008 115.465 187.226  1.00  0.47           N
ATOM   2401  CA  GLY A 298     190.028 115.430 188.271  1.00  0.47           C
ATOM   2402  C   GLY A 298     190.325 113.955 188.588  1.00  0.47           C
ATOM   2403  O   GLY A 298     189.497 113.080 188.327  1.00  0.47           O
ATOM   2404  H   GLY A 298     188.050 115.526 187.537  1.00  0.00           H
ATOM   2405  HA3 GLY A 298     189.650 115.927 189.164  1.00  0.00           H
ATOM   2406  HA2 GLY A 298     190.932 115.953 187.953  1.00  0.00           H
ATOM   2407  N   THR A 299     191.506 113.674 189.157  1.00  0.50           N
ATOM   2408  CA  THR A 299     191.999 112.315 189.433  1.00  0.50           C
ATOM   2409  C   THR A 299     191.106 111.472 190.379  1.00  0.50           C
ATOM   2410  O   THR A 299     191.160 110.245 190.306  1.00  0.50           O
ATOM   2411  CB  THR A 299     193.428 112.366 190.033  1.00  0.50           C
ATOM   2412  OG1 THR A 299     193.440 112.975 191.313  1.00  0.50           O
ATOM   2413  CG2 THR A 299     194.447 113.082 189.132  1.00  0.50           C
ATOM   2414  H   THR A 299     192.148 114.422 189.375  1.00  0.00           H
ATOM   2415  HA  THR A 299     192.046 111.788 188.478  1.00  0.00           H
ATOM   2416  HB  THR A 299     193.780 111.343 190.171  1.00  0.00           H
ATOM   2417  HG1 THR A 299     194.352 113.053 191.607  1.00  0.00           H
ATOM   2418 HG21 THR A 299     195.451 113.026 189.554  1.00  0.00           H
ATOM   2419 HG22 THR A 299     194.482 112.623 188.143  1.00  0.00           H
ATOM   2420 HG23 THR A 299     194.204 114.136 189.000  1.00  0.00           H
ATOM   2421  N   THR A 300     190.279 112.136 191.203  1.00  0.46           N
ATOM   2422  CA  THR A 300     189.300 111.532 192.108  1.00  0.46           C
ATOM   2423  C   THR A 300     187.951 111.185 191.429  1.00  0.46           C
ATOM   2424  O   THR A 300     187.150 110.482 192.045  1.00  0.46           O
ATOM   2425  CB  THR A 300     189.007 112.510 193.277  1.00  0.46           C
ATOM   2426  OG1 THR A 300     188.406 113.710 192.817  1.00  0.46           O
ATOM   2427  CG2 THR A 300     190.254 112.866 194.102  1.00  0.46           C
ATOM   2428  H   THR A 300     190.296 113.146 191.199  1.00  0.00           H
ATOM   2429  HA  THR A 300     189.715 110.610 192.519  1.00  0.00           H
ATOM   2430  HB  THR A 300     188.294 112.041 193.956  1.00  0.00           H
ATOM   2431  HG1 THR A 300     188.478 114.373 193.508  1.00  0.00           H
ATOM   2432 HG21 THR A 300     189.996 113.500 194.951  1.00  0.00           H
ATOM   2433 HG22 THR A 300     190.728 111.967 194.496  1.00  0.00           H
ATOM   2434 HG23 THR A 300     190.997 113.399 193.508  1.00  0.00           H
ATOM   2435  N   GLY A 301     187.716 111.664 190.193  1.00  0.51           N
ATOM   2436  CA  GLY A 301     186.506 111.400 189.409  1.00  0.51           C
ATOM   2437  C   GLY A 301     185.297 112.254 189.835  1.00  0.51           C
ATOM   2438  O   GLY A 301     184.211 112.056 189.292  1.00  0.51           O
ATOM   2439  H   GLY A 301     188.431 112.219 189.740  1.00  0.00           H
ATOM   2440  HA3 GLY A 301     186.242 110.343 189.470  1.00  0.00           H
ATOM   2441  HA2 GLY A 301     186.725 111.606 188.361  1.00  0.00           H
ATOM   2442  N   LYS A 302     185.469 113.189 190.788  1.00  0.54           N
ATOM   2443  CA  LYS A 302     184.432 114.101 191.280  1.00  0.54           C
ATOM   2444  C   LYS A 302     183.986 115.118 190.211  1.00  0.54           C
ATOM   2445  O   LYS A 302     184.770 115.474 189.329  1.00  0.54           O
ATOM   2446  CB  LYS A 302     184.955 114.826 192.539  1.00  0.54           C
ATOM   2447  CG  LYS A 302     185.162 113.897 193.750  1.00  0.54           C
ATOM   2448  CD  LYS A 302     185.714 114.645 194.975  1.00  0.54           C
ATOM   2449  CE  LYS A 302     186.009 113.712 196.158  1.00  0.54           C
ATOM   2450  NZ  LYS A 302     186.509 114.462 197.323  1.00  0.54           N
ATOM   2451  H   LYS A 302     186.385 113.302 191.198  1.00  0.00           H
ATOM   2452  HA  LYS A 302     183.565 113.499 191.559  1.00  0.00           H
ATOM   2453  HB3 LYS A 302     184.247 115.604 192.831  1.00  0.00           H
ATOM   2454  HB2 LYS A 302     185.888 115.341 192.303  1.00  0.00           H
ATOM   2455  HG3 LYS A 302     185.838 113.084 193.485  1.00  0.00           H
ATOM   2456  HG2 LYS A 302     184.213 113.427 194.010  1.00  0.00           H
ATOM   2457  HD3 LYS A 302     184.996 115.407 195.282  1.00  0.00           H
ATOM   2458  HD2 LYS A 302     186.623 115.178 194.695  1.00  0.00           H
ATOM   2459  HE3 LYS A 302     186.752 112.965 195.875  1.00  0.00           H
ATOM   2460  HE2 LYS A 302     185.106 113.174 196.450  1.00  0.00           H
ATOM   2461  HZ1 LYS A 302     185.815 115.137 197.614  1.00  0.00           H
ATOM   2462  HZ2 LYS A 302     186.692 113.823 198.083  1.00  0.00           H
ATOM   2463  HZ3 LYS A 302     187.363 114.944 197.078  1.00  0.00           H
ATOM   2464  N   TYR A 303     182.736 115.590 190.345  1.00  0.54           N
ATOM   2465  CA  TYR A 303     182.062 116.539 189.448  1.00  0.54           C
ATOM   2466  C   TYR A 303     182.567 118.003 189.531  1.00  0.54           C
ATOM   2467  O   TYR A 303     181.900 118.887 188.997  1.00  0.54           O
ATOM   2468  CB  TYR A 303     180.532 116.422 189.673  1.00  0.54           C
ATOM   2469  CG  TYR A 303     180.027 116.795 191.063  1.00  0.54           C
ATOM   2470  CD1 TYR A 303     179.649 118.124 191.353  1.00  0.54           C
ATOM   2471  CD2 TYR A 303     179.928 115.811 192.071  1.00  0.54           C
ATOM   2472  CE1 TYR A 303     179.202 118.471 192.643  1.00  0.54           C
ATOM   2473  CE2 TYR A 303     179.475 116.157 193.359  1.00  0.54           C
ATOM   2474  CZ  TYR A 303     179.118 117.488 193.648  1.00  0.54           C
ATOM   2475  OH  TYR A 303     178.692 117.820 194.901  1.00  0.54           O
ATOM   2476  H   TYR A 303     182.171 115.258 191.113  1.00  0.00           H
ATOM   2477  HA  TYR A 303     182.264 116.213 188.426  1.00  0.00           H
ATOM   2478  HB3 TYR A 303     180.217 115.400 189.456  1.00  0.00           H
ATOM   2479  HB2 TYR A 303     180.005 117.038 188.943  1.00  0.00           H
ATOM   2480  HD1 TYR A 303     179.710 118.885 190.589  1.00  0.00           H
ATOM   2481  HD2 TYR A 303     180.204 114.788 191.860  1.00  0.00           H
ATOM   2482  HE1 TYR A 303     178.927 119.494 192.856  1.00  0.00           H
ATOM   2483  HE2 TYR A 303     179.407 115.400 194.126  1.00  0.00           H
ATOM   2484  HH  TYR A 303     178.582 118.765 195.027  1.00  0.00           H
ATOM   2485  N   GLY A 304     183.713 118.249 190.189  1.00  0.61           N
ATOM   2486  CA  GLY A 304     184.255 119.587 190.435  1.00  0.61           C
ATOM   2487  C   GLY A 304     185.207 120.084 189.333  1.00  0.61           C
ATOM   2488  O   GLY A 304     185.589 121.253 189.377  1.00  0.61           O
ATOM   2489  H   GLY A 304     184.220 117.471 190.585  1.00  0.00           H
ATOM   2490  HA3 GLY A 304     184.806 119.560 191.376  1.00  0.00           H
ATOM   2491  HA2 GLY A 304     183.450 120.312 190.571  1.00  0.00           H
ATOM   2492  N   ALA A 305     185.606 119.237 188.366  1.00  0.66           N
ATOM   2493  CA  ALA A 305     186.518 119.609 187.276  1.00  0.66           C
ATOM   2494  C   ALA A 305     185.885 120.562 186.251  1.00  0.66           C
ATOM   2495  O   ALA A 305     186.542 121.515 185.826  1.00  0.66           O
ATOM   2496  CB  ALA A 305     187.033 118.339 186.587  1.00  0.66           C
ATOM   2497  H   ALA A 305     185.273 118.283 188.372  1.00  0.00           H
ATOM   2498  HA  ALA A 305     187.379 120.118 187.716  1.00  0.00           H
ATOM   2499  HB1 ALA A 305     187.744 118.577 185.795  1.00  0.00           H
ATOM   2500  HB2 ALA A 305     187.546 117.701 187.305  1.00  0.00           H
ATOM   2501  HB3 ALA A 305     186.223 117.758 186.145  1.00  0.00           H
ATOM   2502  N   GLU A 306     184.613 120.298 185.903  1.00  0.69           N
ATOM   2503  CA  GLU A 306     183.818 121.094 184.968  1.00  0.69           C
ATOM   2504  C   GLU A 306     183.457 122.489 185.509  1.00  0.69           C
ATOM   2505  O   GLU A 306     183.291 123.399 184.704  1.00  0.69           O
ATOM   2506  CB  GLU A 306     182.593 120.265 184.508  1.00  0.69           C
ATOM   2507  CG  GLU A 306     181.534 119.878 185.571  1.00  0.69           C
ATOM   2508  CD  GLU A 306     180.511 120.947 185.962  1.00  0.69           C
ATOM   2509  OE1 GLU A 306     180.377 121.931 185.207  1.00  0.69           O
ATOM   2510  OE2 GLU A 306     179.853 120.749 187.006  1.00  0.69           O
ATOM   2511  H   GLU A 306     184.143 119.504 186.311  1.00  0.00           H
ATOM   2512  HA  GLU A 306     184.439 121.256 184.084  1.00  0.00           H
ATOM   2513  HB3 GLU A 306     182.961 119.338 184.071  1.00  0.00           H
ATOM   2514  HB2 GLU A 306     182.109 120.779 183.677  1.00  0.00           H
ATOM   2515  HG3 GLU A 306     182.017 119.488 186.464  1.00  0.00           H
ATOM   2516  HG2 GLU A 306     180.943 119.063 185.164  1.00  0.00           H
ATOM   2517  N   VAL A 307     183.364 122.640 186.843  1.00  0.76           N
ATOM   2518  CA  VAL A 307     183.029 123.888 187.535  1.00  0.76           C
ATOM   2519  C   VAL A 307     184.048 125.014 187.267  1.00  0.76           C
ATOM   2520  O   VAL A 307     183.641 126.154 187.034  1.00  0.76           O
ATOM   2521  CB  VAL A 307     182.926 123.650 189.071  1.00  0.76           C
ATOM   2522  CG1 VAL A 307     182.872 124.923 189.942  1.00  0.76           C
ATOM   2523  CG2 VAL A 307     181.735 122.734 189.406  1.00  0.76           C
ATOM   2524  H   VAL A 307     183.511 121.835 187.435  1.00  0.00           H
ATOM   2525  HA  VAL A 307     182.057 124.219 187.164  1.00  0.00           H
ATOM   2526  HB  VAL A 307     183.822 123.116 189.383  1.00  0.00           H
ATOM   2527 HG11 VAL A 307     182.742 124.662 190.992  1.00  0.00           H
ATOM   2528 HG12 VAL A 307     183.794 125.503 189.894  1.00  0.00           H
ATOM   2529 HG13 VAL A 307     182.050 125.574 189.642  1.00  0.00           H
ATOM   2530 HG21 VAL A 307     181.671 122.540 190.477  1.00  0.00           H
ATOM   2531 HG22 VAL A 307     180.791 123.182 189.093  1.00  0.00           H
ATOM   2532 HG23 VAL A 307     181.819 121.766 188.910  1.00  0.00           H
ATOM   2533  N   LYS A 308     185.346 124.662 187.277  1.00  0.74           N
ATOM   2534  CA  LYS A 308     186.439 125.582 186.972  1.00  0.74           C
ATOM   2535  C   LYS A 308     186.508 125.951 185.478  1.00  0.74           C
ATOM   2536  O   LYS A 308     186.884 127.080 185.166  1.00  0.74           O
ATOM   2537  CB  LYS A 308     187.776 125.006 187.467  1.00  0.74           C
ATOM   2538  CG  LYS A 308     187.861 124.837 188.991  1.00  0.74           C
ATOM   2539  CD  LYS A 308     189.290 124.516 189.454  1.00  0.74           C
ATOM   2540  CE  LYS A 308     189.416 124.435 190.980  1.00  0.74           C
ATOM   2541  NZ  LYS A 308     190.798 124.130 191.386  1.00  0.74           N
ATOM   2542  H   LYS A 308     185.602 123.703 187.465  1.00  0.00           H
ATOM   2543  HA  LYS A 308     186.258 126.503 187.525  1.00  0.00           H
ATOM   2544  HB3 LYS A 308     188.562 125.702 187.179  1.00  0.00           H
ATOM   2545  HB2 LYS A 308     187.997 124.060 186.969  1.00  0.00           H
ATOM   2546  HG3 LYS A 308     187.184 124.044 189.312  1.00  0.00           H
ATOM   2547  HG2 LYS A 308     187.517 125.749 189.477  1.00  0.00           H
ATOM   2548  HD3 LYS A 308     189.974 125.276 189.072  1.00  0.00           H
ATOM   2549  HD2 LYS A 308     189.605 123.571 189.009  1.00  0.00           H
ATOM   2550  HE3 LYS A 308     188.754 123.662 191.374  1.00  0.00           H
ATOM   2551  HE2 LYS A 308     189.116 125.379 191.436  1.00  0.00           H
ATOM   2552  HZ1 LYS A 308     191.075 123.240 190.995  1.00  0.00           H
ATOM   2553  HZ2 LYS A 308     191.420 124.850 191.049  1.00  0.00           H
ATOM   2554  HZ3 LYS A 308     190.853 124.083 192.394  1.00  0.00           H
ATOM   2555  N   LEU A 309     186.115 125.019 184.590  1.00  0.75           N
ATOM   2556  CA  LEU A 309     185.982 125.266 183.153  1.00  0.75           C
ATOM   2557  C   LEU A 309     184.785 126.178 182.834  1.00  0.75           C
ATOM   2558  O   LEU A 309     184.924 127.044 181.974  1.00  0.75           O
ATOM   2559  CB  LEU A 309     185.928 123.917 182.394  1.00  0.75           C
ATOM   2560  CG  LEU A 309     185.714 123.976 180.858  1.00  0.75           C
ATOM   2561  CD1 LEU A 309     186.846 124.713 180.114  1.00  0.75           C
ATOM   2562  CD2 LEU A 309     185.498 122.570 180.269  1.00  0.75           C
ATOM   2563  H   LEU A 309     185.818 124.110 184.918  1.00  0.00           H
ATOM   2564  HA  LEU A 309     186.880 125.798 182.838  1.00  0.00           H
ATOM   2565  HB3 LEU A 309     185.122 123.317 182.816  1.00  0.00           H
ATOM   2566  HB2 LEU A 309     186.841 123.359 182.602  1.00  0.00           H
ATOM   2567  HG  LEU A 309     184.794 124.529 180.663  1.00  0.00           H
ATOM   2568 HD11 LEU A 309     186.478 125.133 179.177  1.00  0.00           H
ATOM   2569 HD12 LEU A 309     187.264 125.539 180.687  1.00  0.00           H
ATOM   2570 HD13 LEU A 309     187.671 124.042 179.870  1.00  0.00           H
ATOM   2571 HD21 LEU A 309     186.062 122.422 179.349  1.00  0.00           H
ATOM   2572 HD22 LEU A 309     185.811 121.792 180.964  1.00  0.00           H
ATOM   2573 HD23 LEU A 309     184.447 122.400 180.033  1.00  0.00           H
ATOM   2574  N   ARG A 310     183.656 125.986 183.539  1.00  0.74           N
ATOM   2575  CA  ARG A 310     182.430 126.769 183.386  1.00  0.74           C
ATOM   2576  C   ARG A 310     182.599 128.237 183.764  1.00  0.74           C
ATOM   2577  O   ARG A 310     182.179 129.073 182.977  1.00  0.74           O
ATOM   2578  CB  ARG A 310     181.272 126.147 184.185  1.00  0.74           C
ATOM   2579  CG  ARG A 310     180.626 124.974 183.444  1.00  0.74           C
ATOM   2580  CD  ARG A 310     179.330 124.475 184.084  1.00  0.74           C
ATOM   2581  NE  ARG A 310     178.239 125.449 183.980  1.00  0.74           N
ATOM   2582  CZ  ARG A 310     176.991 125.238 184.424  1.00  0.74           C
ATOM   2583  NH1 ARG A 310     176.616 124.055 184.931  1.00  0.74           N
ATOM   2584  NH2 ARG A 310     176.108 126.237 184.363  1.00  0.74           N
ATOM   2585  H   ARG A 310     183.616 125.229 184.210  1.00  0.00           H
ATOM   2586  HA  ARG A 310     182.173 126.738 182.325  1.00  0.00           H
ATOM   2587  HB3 ARG A 310     180.500 126.901 184.347  1.00  0.00           H
ATOM   2588  HB2 ARG A 310     181.604 125.841 185.179  1.00  0.00           H
ATOM   2589  HG3 ARG A 310     181.316 124.152 183.276  1.00  0.00           H
ATOM   2590  HG2 ARG A 310     180.360 125.353 182.460  1.00  0.00           H
ATOM   2591  HD3 ARG A 310     179.492 124.369 185.158  1.00  0.00           H
ATOM   2592  HD2 ARG A 310     179.050 123.494 183.700  1.00  0.00           H
ATOM   2593  HE  ARG A 310     178.472 126.371 183.621  1.00  0.00           H
ATOM   2594 HH12 ARG A 310     175.677 123.921 185.279  1.00  0.00           H
ATOM   2595 HH11 ARG A 310     177.284 123.298 184.987  1.00  0.00           H
ATOM   2596 HH22 ARG A 310     175.155 126.112 184.678  1.00  0.00           H
ATOM   2597 HH21 ARG A 310     176.411 127.138 184.017  1.00  0.00           H
ATOM   2598  N   ARG A 311     183.219 128.540 184.915  1.00  0.74           N
ATOM   2599  CA  ARG A 311     183.476 129.923 185.332  1.00  0.74           C
ATOM   2600  C   ARG A 311     184.464 130.652 184.402  1.00  0.74           C
ATOM   2601  O   ARG A 311     184.307 131.853 184.213  1.00  0.74           O
ATOM   2602  CB  ARG A 311     183.918 129.949 186.809  1.00  0.74           C
ATOM   2603  CG  ARG A 311     185.339 129.424 187.047  1.00  0.74           C
ATOM   2604  CD  ARG A 311     185.677 129.214 188.519  1.00  0.74           C
ATOM   2605  NE  ARG A 311     187.119 128.998 188.688  1.00  0.74           N
ATOM   2606  CZ  ARG A 311     187.723 128.514 189.784  1.00  0.74           C
ATOM   2607  NH1 ARG A 311     189.060 128.467 189.825  1.00  0.74           N
ATOM   2608  NH2 ARG A 311     187.015 128.086 190.837  1.00  0.74           N
ATOM   2609  H   ARG A 311     183.536 127.805 185.532  1.00  0.00           H
ATOM   2610  HA  ARG A 311     182.536 130.471 185.260  1.00  0.00           H
ATOM   2611  HB3 ARG A 311     183.208 129.375 187.407  1.00  0.00           H
ATOM   2612  HB2 ARG A 311     183.861 130.972 187.182  1.00  0.00           H
ATOM   2613  HG3 ARG A 311     186.109 130.010 186.544  1.00  0.00           H
ATOM   2614  HG2 ARG A 311     185.351 128.440 186.589  1.00  0.00           H
ATOM   2615  HD3 ARG A 311     185.220 128.271 188.822  1.00  0.00           H
ATOM   2616  HD2 ARG A 311     185.263 129.985 189.162  1.00  0.00           H
ATOM   2617  HE  ARG A 311     187.699 129.343 187.937  1.00  0.00           H
ATOM   2618 HH12 ARG A 311     189.532 128.162 190.662  1.00  0.00           H
ATOM   2619 HH11 ARG A 311     189.605 128.800 189.043  1.00  0.00           H
ATOM   2620 HH22 ARG A 311     187.477 127.804 191.688  1.00  0.00           H
ATOM   2621 HH21 ARG A 311     186.008 128.154 190.822  1.00  0.00           H
ATOM   2622  N   GLN A 312     185.425 129.917 183.811  1.00  0.72           N
ATOM   2623  CA  GLN A 312     186.368 130.438 182.822  1.00  0.72           C
ATOM   2624  C   GLN A 312     185.690 130.704 181.463  1.00  0.72           C
ATOM   2625  O   GLN A 312     185.992 131.716 180.830  1.00  0.72           O
ATOM   2626  CB  GLN A 312     187.559 129.457 182.703  1.00  0.72           C
ATOM   2627  CG  GLN A 312     188.711 129.920 181.785  1.00  0.72           C
ATOM   2628  CD  GLN A 312     189.337 131.240 182.249  1.00  0.72           C
ATOM   2629  OE1 GLN A 312     189.767 131.358 183.394  1.00  0.72           O
ATOM   2630  NE2 GLN A 312     189.394 132.237 181.365  1.00  0.72           N
ATOM   2631  H   GLN A 312     185.490 128.930 184.013  1.00  0.00           H
ATOM   2632  HA  GLN A 312     186.736 131.393 183.201  1.00  0.00           H
ATOM   2633  HB3 GLN A 312     187.203 128.487 182.353  1.00  0.00           H
ATOM   2634  HB2 GLN A 312     187.964 129.272 183.699  1.00  0.00           H
ATOM   2635  HG3 GLN A 312     188.364 130.007 180.755  1.00  0.00           H
ATOM   2636  HG2 GLN A 312     189.493 129.161 181.776  1.00  0.00           H
ATOM   2637 HE22 GLN A 312     189.805 133.120 181.626  1.00  0.00           H
ATOM   2638 HE21 GLN A 312     189.014 132.121 180.437  1.00  0.00           H
ATOM   2639  N   LEU A 313     184.776 129.803 181.062  1.00  0.78           N
ATOM   2640  CA  LEU A 313     183.970 129.894 179.848  1.00  0.78           C
ATOM   2641  C   LEU A 313     182.930 131.016 179.949  1.00  0.78           C
ATOM   2642  O   LEU A 313     182.910 131.870 179.076  1.00  0.78           O
ATOM   2643  CB  LEU A 313     183.352 128.505 179.539  1.00  0.78           C
ATOM   2644  CG  LEU A 313     182.514 128.339 178.244  1.00  0.78           C
ATOM   2645  CD1 LEU A 313     181.031 128.737 178.378  1.00  0.78           C
ATOM   2646  CD2 LEU A 313     183.180 128.952 176.995  1.00  0.78           C
ATOM   2647  H   LEU A 313     184.611 128.986 181.635  1.00  0.00           H
ATOM   2648  HA  LEU A 313     184.653 130.152 179.037  1.00  0.00           H
ATOM   2649  HB3 LEU A 313     182.758 128.164 180.387  1.00  0.00           H
ATOM   2650  HB2 LEU A 313     184.180 127.799 179.469  1.00  0.00           H
ATOM   2651  HG  LEU A 313     182.492 127.264 178.064  1.00  0.00           H
ATOM   2652 HD11 LEU A 313     180.626 129.095 177.431  1.00  0.00           H
ATOM   2653 HD12 LEU A 313     180.436 127.874 178.678  1.00  0.00           H
ATOM   2654 HD13 LEU A 313     180.850 129.509 179.121  1.00  0.00           H
ATOM   2655 HD21 LEU A 313     182.978 128.347 176.111  1.00  0.00           H
ATOM   2656 HD22 LEU A 313     182.813 129.958 176.797  1.00  0.00           H
ATOM   2657 HD23 LEU A 313     184.264 129.012 177.096  1.00  0.00           H
ATOM   2658  N   GLU A 314     182.106 131.008 181.009  1.00  0.78           N
ATOM   2659  CA  GLU A 314     181.026 131.965 181.272  1.00  0.78           C
ATOM   2660  C   GLU A 314     181.524 133.402 181.520  1.00  0.78           C
ATOM   2661  O   GLU A 314     180.817 134.341 181.160  1.00  0.78           O
ATOM   2662  CB  GLU A 314     180.155 131.433 182.433  1.00  0.78           C
ATOM   2663  CG  GLU A 314     179.348 130.166 182.052  1.00  0.78           C
ATOM   2664  CD  GLU A 314     178.620 129.509 183.229  1.00  0.78           C
ATOM   2665  OE1 GLU A 314     178.304 130.231 184.201  1.00  0.78           O
ATOM   2666  OE2 GLU A 314     178.367 128.286 183.134  1.00  0.78           O
ATOM   2667  H   GLU A 314     182.196 130.265 181.693  1.00  0.00           H
ATOM   2668  HA  GLU A 314     180.400 132.007 180.379  1.00  0.00           H
ATOM   2669  HB3 GLU A 314     179.468 132.206 182.771  1.00  0.00           H
ATOM   2670  HB2 GLU A 314     180.788 131.226 183.297  1.00  0.00           H
ATOM   2671  HG3 GLU A 314     179.997 129.417 181.598  1.00  0.00           H
ATOM   2672  HG2 GLU A 314     178.606 130.419 181.294  1.00  0.00           H
ATOM   2673  N   LYS A 315     182.752 133.547 182.050  1.00  0.75           N
ATOM   2674  CA  LYS A 315     183.497 134.808 182.121  1.00  0.75           C
ATOM   2675  C   LYS A 315     183.902 135.325 180.734  1.00  0.75           C
ATOM   2676  O   LYS A 315     183.763 136.521 180.476  1.00  0.75           O
ATOM   2677  CB  LYS A 315     184.729 134.605 183.021  1.00  0.75           C
ATOM   2678  CG  LYS A 315     185.668 135.814 183.149  1.00  0.75           C
ATOM   2679  CD  LYS A 315     186.909 135.551 184.014  1.00  0.75           C
ATOM   2680  CE  LYS A 315     186.567 135.103 185.432  1.00  0.75           C
ATOM   2681  NZ  LYS A 315     187.748 134.974 186.296  1.00  0.75           N
ATOM   2682  H   LYS A 315     183.259 132.724 182.345  1.00  0.00           H
ATOM   2683  HA  LYS A 315     182.852 135.554 182.587  1.00  0.00           H
ATOM   2684  HB3 LYS A 315     185.309 133.753 182.661  1.00  0.00           H
ATOM   2685  HB2 LYS A 315     184.357 134.347 184.012  1.00  0.00           H
ATOM   2686  HG3 LYS A 315     185.090 136.630 183.573  1.00  0.00           H
ATOM   2687  HG2 LYS A 315     186.010 136.155 182.172  1.00  0.00           H
ATOM   2688  HD3 LYS A 315     187.478 136.476 184.077  1.00  0.00           H
ATOM   2689  HD2 LYS A 315     187.551 134.814 183.528  1.00  0.00           H
ATOM   2690  HE3 LYS A 315     186.048 134.145 185.429  1.00  0.00           H
ATOM   2691  HE2 LYS A 315     185.916 135.850 185.875  1.00  0.00           H
ATOM   2692  HZ1 LYS A 315     187.434 134.707 187.219  1.00  0.00           H
ATOM   2693  HZ2 LYS A 315     188.363 134.263 185.928  1.00  0.00           H
ATOM   2694  HZ3 LYS A 315     188.235 135.858 186.345  1.00  0.00           H
ATOM   2695  N   HIE A 316     184.376 134.408 179.871  1.00  0.73           N
ATOM   2696  CA  HIE A 316     184.655 134.684 178.468  1.00  0.73           C
ATOM   2697  C   HIE A 316     183.385 135.095 177.709  1.00  0.73           C
ATOM   2698  O   HIE A 316     183.441 136.105 177.020  1.00  0.73           O
ATOM   2699  CB  HIE A 316     185.431 133.518 177.819  1.00  0.73           C
ATOM   2700  CG  HIE A 316     185.568 133.585 176.320  1.00  0.73           C
ATOM   2701  ND1 HIE A 316     184.590 133.109 175.438  1.00  0.73           N
ATOM   2702  CD2 HIE A 316     186.609 134.109 175.589  1.00  0.73           C
ATOM   2703  CE1 HIE A 316     185.056 133.405 174.234  1.00  0.73           C
ATOM   2704  NE2 HIE A 316     186.236 134.014 174.264  1.00  0.73           N
ATOM   2705  H   HIE A 316     184.470 133.445 180.163  1.00  0.00           H
ATOM   2706  HA  HIE A 316     185.320 135.551 178.438  1.00  0.00           H
ATOM   2707  HB3 HIE A 316     185.004 132.551 178.068  1.00  0.00           H
ATOM   2708  HB2 HIE A 316     186.434 133.513 178.244  1.00  0.00           H
ATOM   2709  HD2 HIE A 316     187.545 134.546 175.900  1.00  0.00           H
ATOM   2710  HE1 HIE A 316     184.540 133.192 173.312  1.00  0.00           H
ATOM   2711  HE2 HIE A 316     186.773 134.307 173.454  1.00  0.00           H
ATOM   2712  N   ILE A 317     182.257 134.383 177.892  1.00  0.77           N
ATOM   2713  CA  ILE A 317     180.984 134.744 177.263  1.00  0.77           C
ATOM   2714  C   ILE A 317     180.453 136.120 177.741  1.00  0.77           C
ATOM   2715  O   ILE A 317     179.885 136.848 176.932  1.00  0.77           O
ATOM   2716  CB  ILE A 317     179.842 133.706 177.476  1.00  0.77           C
ATOM   2717  CG1 ILE A 317     180.201 132.234 177.171  1.00  0.77           C
ATOM   2718  CG2 ILE A 317     178.600 134.085 176.653  1.00  0.77           C
ATOM   2719  CD1 ILE A 317     180.839 131.977 175.806  1.00  0.77           C
ATOM   2720  H   ILE A 317     182.272 133.549 178.465  1.00  0.00           H
ATOM   2721  HA  ILE A 317     181.175 134.810 176.191  1.00  0.00           H
ATOM   2722  HB  ILE A 317     179.558 133.717 178.528  1.00  0.00           H
ATOM   2723 HG13 ILE A 317     179.312 131.609 177.268  1.00  0.00           H
ATOM   2724 HG12 ILE A 317     180.858 131.855 177.940  1.00  0.00           H
ATOM   2725 HG21 ILE A 317     177.893 133.268 176.663  1.00  0.00           H
ATOM   2726 HG22 ILE A 317     178.084 134.959 177.048  1.00  0.00           H
ATOM   2727 HG23 ILE A 317     178.847 134.283 175.609  1.00  0.00           H
ATOM   2728 HD11 ILE A 317     180.854 130.911 175.577  1.00  0.00           H
ATOM   2729 HD12 ILE A 317     180.280 132.473 175.016  1.00  0.00           H
ATOM   2730 HD13 ILE A 317     181.868 132.334 175.782  1.00  0.00           H
ATOM   2731  N   SER A 318     180.677 136.469 179.021  1.00  0.76           N
ATOM   2732  CA  SER A 318     180.307 137.766 179.595  1.00  0.76           C
ATOM   2733  C   SER A 318     181.108 138.931 178.980  1.00  0.76           C
ATOM   2734  O   SER A 318     180.540 140.002 178.765  1.00  0.76           O
ATOM   2735  CB  SER A 318     180.411 137.696 181.132  1.00  0.76           C
ATOM   2736  OG  SER A 318     179.987 138.894 181.754  1.00  0.76           O
ATOM   2737  H   SER A 318     181.136 135.818 179.644  1.00  0.00           H
ATOM   2738  HA  SER A 318     179.260 137.936 179.349  1.00  0.00           H
ATOM   2739  HB3 SER A 318     181.430 137.470 181.441  1.00  0.00           H
ATOM   2740  HB2 SER A 318     179.794 136.883 181.513  1.00  0.00           H
ATOM   2741  HG  SER A 318     179.980 138.766 182.706  1.00  0.00           H
ATOM   2742  N   LEU A 319     182.390 138.679 178.655  1.00  0.71           N
ATOM   2743  CA  LEU A 319     183.242 139.589 177.890  1.00  0.71           C
ATOM   2744  C   LEU A 319     182.792 139.740 176.434  1.00  0.71           C
ATOM   2745  O   LEU A 319     182.775 140.862 175.926  1.00  0.71           O
ATOM   2746  CB  LEU A 319     184.708 139.113 177.960  1.00  0.71           C
ATOM   2747  CG  LEU A 319     185.721 139.873 177.068  1.00  0.71           C
ATOM   2748  CD1 LEU A 319     185.692 141.406 177.237  1.00  0.71           C
ATOM   2749  CD2 LEU A 319     187.132 139.294 177.205  1.00  0.71           C
ATOM   2750  H   LEU A 319     182.786 137.774 178.871  1.00  0.00           H
ATOM   2751  HA  LEU A 319     183.160 140.565 178.367  1.00  0.00           H
ATOM   2752  HB3 LEU A 319     184.763 138.062 177.688  1.00  0.00           H
ATOM   2753  HB2 LEU A 319     185.014 139.140 178.999  1.00  0.00           H
ATOM   2754  HG  LEU A 319     185.440 139.674 176.034  1.00  0.00           H
ATOM   2755 HD11 LEU A 319     185.790 141.894 176.269  1.00  0.00           H
ATOM   2756 HD12 LEU A 319     184.777 141.784 177.685  1.00  0.00           H
ATOM   2757 HD13 LEU A 319     186.492 141.766 177.871  1.00  0.00           H
ATOM   2758 HD21 LEU A 319     187.780 139.675 176.421  1.00  0.00           H
ATOM   2759 HD22 LEU A 319     187.595 139.569 178.143  1.00  0.00           H
ATOM   2760 HD23 LEU A 319     187.127 138.207 177.148  1.00  0.00           H
ATOM   2761  N   GLN A 320     182.470 138.601 175.801  1.00  0.66           N
ATOM   2762  CA  GLN A 320     182.018 138.507 174.420  1.00  0.66           C
ATOM   2763  C   GLN A 320     180.775 139.371 174.185  1.00  0.66           C
ATOM   2764  O   GLN A 320     179.799 139.249 174.918  1.00  0.66           O
ATOM   2765  CB  GLN A 320     181.802 137.025 174.042  1.00  0.66           C
ATOM   2766  CG  GLN A 320     183.099 136.198 173.889  1.00  0.66           C
ATOM   2767  CD  GLN A 320     183.955 136.517 172.667  1.00  0.66           C
ATOM   2768  OE1 GLN A 320     184.604 137.558 172.618  1.00  0.66           O
ATOM   2769  NE2 GLN A 320     184.003 135.606 171.694  1.00  0.66           N
ATOM   2770  H   GLN A 320     182.533 137.725 176.305  1.00  0.00           H
ATOM   2771  HA  GLN A 320     182.827 138.908 173.816  1.00  0.00           H
ATOM   2772  HB3 GLN A 320     181.196 136.923 173.144  1.00  0.00           H
ATOM   2773  HB2 GLN A 320     181.194 136.559 174.810  1.00  0.00           H
ATOM   2774  HG3 GLN A 320     182.852 135.142 173.905  1.00  0.00           H
ATOM   2775  HG2 GLN A 320     183.762 136.363 174.728  1.00  0.00           H
ATOM   2776 HE22 GLN A 320     184.589 135.759 170.887  1.00  0.00           H
ATOM   2777 HE21 GLN A 320     183.474 134.751 171.767  1.00  0.00           H
ATOM   2778  N   LYS A 321     180.885 140.278 173.210  1.00  0.65           N
ATOM   2779  CA  LYS A 321     179.868 141.253 172.853  1.00  0.65           C
ATOM   2780  C   LYS A 321     178.871 140.678 171.838  1.00  0.65           C
ATOM   2781  O   LYS A 321     179.140 139.691 171.153  1.00  0.65           O
ATOM   2782  CB  LYS A 321     180.561 142.533 172.337  1.00  0.65           C
ATOM   2783  CG  LYS A 321     181.273 143.330 173.445  1.00  0.65           C
ATOM   2784  CD  LYS A 321     182.183 144.459 172.937  1.00  0.65           C
ATOM   2785  CE  LYS A 321     183.486 143.946 172.301  1.00  0.65           C
ATOM   2786  NZ  LYS A 321     183.450 143.972 170.832  1.00  0.65           N
ATOM   2787  H   LYS A 321     181.733 140.310 172.665  1.00  0.00           H
ATOM   2788  HA  LYS A 321     179.303 141.505 173.750  1.00  0.00           H
ATOM   2789  HB3 LYS A 321     179.822 143.193 171.881  1.00  0.00           H
ATOM   2790  HB2 LYS A 321     181.264 142.277 171.547  1.00  0.00           H
ATOM   2791  HG3 LYS A 321     181.852 142.662 174.082  1.00  0.00           H
ATOM   2792  HG2 LYS A 321     180.523 143.773 174.098  1.00  0.00           H
ATOM   2793  HD3 LYS A 321     182.434 145.107 173.778  1.00  0.00           H
ATOM   2794  HD2 LYS A 321     181.634 145.091 172.238  1.00  0.00           H
ATOM   2795  HE3 LYS A 321     183.728 142.943 172.654  1.00  0.00           H
ATOM   2796  HE2 LYS A 321     184.312 144.581 172.607  1.00  0.00           H
ATOM   2797  HZ1 LYS A 321     183.332 144.926 170.521  1.00  0.00           H
ATOM   2798  HZ2 LYS A 321     184.317 143.608 170.464  1.00  0.00           H
ATOM   2799  HZ3 LYS A 321     182.677 143.419 170.487  1.00  0.00           H
ATOM   2800  N   ILE A 322     177.714 141.335 171.803  1.00  0.67           N
ATOM   2801  CA  ILE A 322     176.550 141.028 170.985  1.00  0.67           C
ATOM   2802  C   ILE A 322     176.373 142.151 169.953  1.00  0.67           C
ATOM   2803  O   ILE A 322     176.597 143.302 170.332  1.00  0.67           O
ATOM   2804  CB  ILE A 322     175.297 140.948 171.908  1.00  0.67           C
ATOM   2805  CG1 ILE A 322     173.954 140.803 171.170  1.00  0.67           C
ATOM   2806  CG2 ILE A 322     175.212 142.062 172.982  1.00  0.67           C
ATOM   2807  CD1 ILE A 322     172.839 140.404 172.140  1.00  0.67           C
ATOM   2808  H   ILE A 322     177.610 142.150 172.394  1.00  0.00           H
ATOM   2809  HA  ILE A 322     176.683 140.076 170.468  1.00  0.00           H
ATOM   2810  HB  ILE A 322     175.423 140.018 172.452  1.00  0.00           H
ATOM   2811 HG13 ILE A 322     174.036 140.050 170.386  1.00  0.00           H
ATOM   2812 HG12 ILE A 322     173.683 141.737 170.677  1.00  0.00           H
ATOM   2813 HG21 ILE A 322     174.339 141.961 173.624  1.00  0.00           H
ATOM   2814 HG22 ILE A 322     176.059 142.015 173.664  1.00  0.00           H
ATOM   2815 HG23 ILE A 322     175.177 143.059 172.542  1.00  0.00           H
ATOM   2816 HD11 ILE A 322     172.013 139.928 171.621  1.00  0.00           H
ATOM   2817 HD12 ILE A 322     173.228 139.737 172.905  1.00  0.00           H
ATOM   2818 HD13 ILE A 322     172.428 141.253 172.678  1.00  0.00           H
ATOM   2819  N   ASN A 323     175.986 141.774 168.709  1.00  0.66           N
ATOM   2820  CA  ASN A 323     175.736 142.587 167.493  1.00  0.66           C
ATOM   2821  C   ASN A 323     176.576 142.052 166.292  1.00  0.66           C
ATOM   2822  O   ASN A 323     177.463 141.221 166.488  1.00  0.66           O
ATOM   2823  CB  ASN A 323     175.870 144.110 167.800  1.00  0.66           C
ATOM   2824  CG  ASN A 323     175.552 145.108 166.702  1.00  0.66           C
ATOM   2825  OD1 ASN A 323     176.349 145.259 165.789  1.00  0.66           O
ATOM   2826  ND2 ASN A 323     174.456 145.858 166.835  1.00  0.66           N
ATOM   2827  H   ASN A 323     175.871 140.782 168.552  1.00  0.00           H
ATOM   2828  HA  ASN A 323     174.693 142.400 167.243  1.00  0.00           H
ATOM   2829  HB3 ASN A 323     176.894 144.325 168.106  1.00  0.00           H
ATOM   2830  HB2 ASN A 323     175.218 144.374 168.634  1.00  0.00           H
ATOM   2831 HD22 ASN A 323     174.253 146.574 166.154  1.00  0.00           H
ATOM   2832 HD21 ASN A 323     173.851 145.748 167.635  1.00  0.00           H
ATOM   2833  N   THR A 324     176.252 142.496 165.061  1.00  0.65           N
ATOM   2834  CA  THR A 324     176.888 142.136 163.783  1.00  0.65           C
ATOM   2835  C   THR A 324     177.861 143.246 163.304  1.00  0.65           C
ATOM   2836  O   THR A 324     177.405 144.327 162.930  1.00  0.65           O
ATOM   2837  CB  THR A 324     175.805 141.957 162.675  1.00  0.65           C
ATOM   2838  OG1 THR A 324     174.875 143.031 162.665  1.00  0.65           O
ATOM   2839  CG2 THR A 324     175.013 140.649 162.812  1.00  0.65           C
ATOM   2840  H   THR A 324     175.514 143.180 164.975  1.00  0.00           H
ATOM   2841  HA  THR A 324     177.437 141.199 163.893  1.00  0.00           H
ATOM   2842  HB  THR A 324     176.284 141.944 161.695  1.00  0.00           H
ATOM   2843  HG1 THR A 324     175.358 143.843 162.486  1.00  0.00           H
ATOM   2844 HG21 THR A 324     174.231 140.579 162.055  1.00  0.00           H
ATOM   2845 HG22 THR A 324     175.670 139.789 162.682  1.00  0.00           H
ATOM   2846 HG23 THR A 324     174.545 140.550 163.790  1.00  0.00           H
ATOM   2847  N   ARG A 325     179.172 142.915 163.303  1.00  0.54           N
ATOM   2848  CA  ARG A 325     180.391 143.704 162.995  1.00  0.54           C
ATOM   2849  C   ARG A 325     181.316 143.643 164.213  1.00  0.54           C
ATOM   2850  O   ARG A 325     180.823 143.738 165.329  1.00  0.54           O
ATOM   2851  CB  ARG A 325     180.131 145.185 162.598  1.00  0.54           C
ATOM   2852  CG  ARG A 325     181.352 146.143 162.540  1.00  0.54           C
ATOM   2853  CD  ARG A 325     180.917 147.591 162.281  1.00  0.54           C
ATOM   2854  NE  ARG A 325     181.956 148.586 162.581  1.00  0.54           N
ATOM   2855  CZ  ARG A 325     181.751 149.733 163.258  1.00  0.54           C
ATOM   2856  NH1 ARG A 325     182.757 150.595 163.428  1.00  0.54           N
ATOM   2857  NH2 ARG A 325     180.560 150.046 163.786  1.00  0.54           N
ATOM   2858  H   ARG A 325     179.388 141.987 163.638  1.00  0.00           H
ATOM   2859  HA  ARG A 325     180.883 143.203 162.160  1.00  0.00           H
ATOM   2860  HB3 ARG A 325     179.459 145.604 163.341  1.00  0.00           H
ATOM   2861  HB2 ARG A 325     179.599 145.214 161.651  1.00  0.00           H
ATOM   2862  HG3 ARG A 325     181.983 145.806 161.717  1.00  0.00           H
ATOM   2863  HG2 ARG A 325     181.969 146.127 163.437  1.00  0.00           H
ATOM   2864  HD3 ARG A 325     179.971 147.814 162.760  1.00  0.00           H
ATOM   2865  HD2 ARG A 325     180.751 147.714 161.216  1.00  0.00           H
ATOM   2866  HE  ARG A 325     182.872 148.406 162.196  1.00  0.00           H
ATOM   2867 HH12 ARG A 325     182.616 151.443 163.958  1.00  0.00           H
ATOM   2868 HH11 ARG A 325     183.677 150.391 163.064  1.00  0.00           H
ATOM   2869 HH22 ARG A 325     180.437 150.898 164.316  1.00  0.00           H
ATOM   2870 HH21 ARG A 325     179.777 149.421 163.672  1.00  0.00           H
ATOM   2871  N   CYS A 326     182.636 143.569 163.984  1.00  0.65           N
ATOM   2872  CA  CYS A 326     183.646 143.577 165.041  1.00  0.65           C
ATOM   2873  C   CYS A 326     184.812 144.498 164.635  1.00  0.65           C
ATOM   2874  O   CYS A 326     185.735 144.063 163.948  1.00  0.65           O
ATOM   2875  CB  CYS A 326     184.041 142.139 165.453  1.00  0.65           C
ATOM   2876  SG  CYS A 326     184.775 141.137 164.127  1.00  0.65           S
ATOM   2877  H   CYS A 326     182.986 143.512 163.039  1.00  0.00           H
ATOM   2878  HA  CYS A 326     183.219 144.030 165.938  1.00  0.00           H
ATOM   2879  HB3 CYS A 326     183.161 141.604 165.805  1.00  0.00           H
ATOM   2880  HB2 CYS A 326     184.741 142.174 166.286  1.00  0.00           H
ATOM   2881  HG  CYS A 326     185.876 141.884 163.993  1.00  0.00           H
ATOM   2882  N   LEU A 327     184.738 145.769 165.067  1.00  0.61           N
ATOM   2883  CA  LEU A 327     185.781 146.789 164.891  1.00  0.61           C
ATOM   2884  C   LEU A 327     186.133 147.352 166.293  1.00  0.61           C
ATOM   2885  O   LEU A 327     185.226 147.405 167.127  1.00  0.61           O
ATOM   2886  CB  LEU A 327     185.235 147.868 163.910  1.00  0.61           C
ATOM   2887  CG  LEU A 327     186.286 148.814 163.269  1.00  0.61           C
ATOM   2888  CD1 LEU A 327     187.300 148.062 162.385  1.00  0.61           C
ATOM   2889  CD2 LEU A 327     185.647 149.933 162.430  1.00  0.61           C
ATOM   2890  H   LEU A 327     183.953 146.053 165.637  1.00  0.00           H
ATOM   2891  HA  LEU A 327     186.645 146.298 164.458  1.00  0.00           H
ATOM   2892  HB3 LEU A 327     184.478 148.461 164.425  1.00  0.00           H
ATOM   2893  HB2 LEU A 327     184.709 147.365 163.096  1.00  0.00           H
ATOM   2894  HG  LEU A 327     186.824 149.313 164.073  1.00  0.00           H
ATOM   2895 HD11 LEU A 327     188.113 148.723 162.082  1.00  0.00           H
ATOM   2896 HD12 LEU A 327     187.763 147.212 162.881  1.00  0.00           H
ATOM   2897 HD13 LEU A 327     186.826 147.686 161.477  1.00  0.00           H
ATOM   2898 HD21 LEU A 327     186.288 150.236 161.602  1.00  0.00           H
ATOM   2899 HD22 LEU A 327     184.706 149.610 161.986  1.00  0.00           H
ATOM   2900 HD23 LEU A 327     185.473 150.824 163.033  1.00  0.00           H
ATOM   2901  N   PRO A 328     187.418 147.718 166.562  1.00  0.62           N
ATOM   2902  CA  PRO A 328     187.906 148.166 167.891  1.00  0.62           C
ATOM   2903  C   PRO A 328     187.104 149.181 168.731  1.00  0.62           C
ATOM   2904  O   PRO A 328     187.261 149.156 169.951  1.00  0.62           O
ATOM   2905  CB  PRO A 328     189.317 148.692 167.606  1.00  0.62           C
ATOM   2906  CG  PRO A 328     189.813 147.776 166.508  1.00  0.62           C
ATOM   2907  CD  PRO A 328     188.568 147.560 165.657  1.00  0.62           C
ATOM   2908  HA  PRO A 328     187.993 147.257 168.491  1.00  0.00           H
ATOM   2909  HB3 PRO A 328     189.963 148.669 168.485  1.00  0.00           H
ATOM   2910  HB2 PRO A 328     189.279 149.721 167.243  1.00  0.00           H
ATOM   2911  HG3 PRO A 328     190.122 146.826 166.948  1.00  0.00           H
ATOM   2912  HG2 PRO A 328     190.658 148.179 165.950  1.00  0.00           H
ATOM   2913  HD2 PRO A 328     188.545 148.325 164.886  1.00  0.00           H
ATOM   2914  HD3 PRO A 328     188.623 146.581 165.180  1.00  0.00           H
ATOM   2915  N   PHE A 329     186.258 150.017 168.105  1.00  0.55           N
ATOM   2916  CA  PHE A 329     185.274 150.847 168.803  1.00  0.55           C
ATOM   2917  C   PHE A 329     183.867 150.300 168.543  1.00  0.55           C
ATOM   2918  O   PHE A 329     183.472 150.127 167.389  1.00  0.55           O
ATOM   2919  CB  PHE A 329     185.416 152.327 168.407  1.00  0.55           C
ATOM   2920  CG  PHE A 329     186.656 152.978 168.992  1.00  0.55           C
ATOM   2921  CD1 PHE A 329     187.860 153.010 168.258  1.00  0.55           C
ATOM   2922  CD2 PHE A 329     186.668 153.382 170.345  1.00  0.55           C
ATOM   2923  CE1 PHE A 329     189.019 153.500 168.845  1.00  0.55           C
ATOM   2924  CE2 PHE A 329     187.839 153.865 170.915  1.00  0.55           C
ATOM   2925  CZ  PHE A 329     189.007 153.930 170.166  1.00  0.55           C
ATOM   2926  H   PHE A 329     186.172 149.981 167.100  1.00  0.00           H
ATOM   2927  HA  PHE A 329     185.438 150.797 169.882  1.00  0.00           H
ATOM   2928  HB3 PHE A 329     184.548 152.886 168.758  1.00  0.00           H
ATOM   2929  HB2 PHE A 329     185.427 152.434 167.321  1.00  0.00           H
ATOM   2930  HD1 PHE A 329     187.885 152.651 167.239  1.00  0.00           H
ATOM   2931  HD2 PHE A 329     185.770 153.315 170.942  1.00  0.00           H
ATOM   2932  HE1 PHE A 329     189.936 153.535 168.275  1.00  0.00           H
ATOM   2933  HE2 PHE A 329     187.843 154.184 171.947  1.00  0.00           H
ATOM   2934  HZ  PHE A 329     189.914 154.304 170.616  1.00  0.00           H
ATOM   2935  N   PHE A 330     183.166 150.009 169.648  1.00  0.62           N
ATOM   2936  CA  PHE A 330     181.921 149.238 169.677  1.00  0.62           C
ATOM   2937  C   PHE A 330     180.700 150.174 169.651  1.00  0.62           C
ATOM   2938  O   PHE A 330     179.669 149.839 169.074  1.00  0.62           O
ATOM   2939  CB  PHE A 330     181.917 148.373 170.966  1.00  0.62           C
ATOM   2940  CG  PHE A 330     183.266 147.772 171.346  1.00  0.62           C
ATOM   2941  CD1 PHE A 330     184.059 147.104 170.388  1.00  0.62           C
ATOM   2942  CD2 PHE A 330     183.733 147.869 172.675  1.00  0.62           C
ATOM   2943  CE1 PHE A 330     185.317 146.631 170.738  1.00  0.62           C
ATOM   2944  CE2 PHE A 330     184.988 147.378 173.007  1.00  0.62           C
ATOM   2945  CZ  PHE A 330     185.783 146.777 172.039  1.00  0.62           C
ATOM   2946  H   PHE A 330     183.588 150.183 170.548  1.00  0.00           H
ATOM   2947  HA  PHE A 330     181.891 148.582 168.812  1.00  0.00           H
ATOM   2948  HB3 PHE A 330     181.202 147.558 170.870  1.00  0.00           H
ATOM   2949  HB2 PHE A 330     181.567 148.970 171.810  1.00  0.00           H
ATOM   2950  HD1 PHE A 330     183.715 146.998 169.370  1.00  0.00           H
ATOM   2951  HD2 PHE A 330     183.133 148.353 173.432  1.00  0.00           H
ATOM   2952  HE1 PHE A 330     185.940 146.154 169.995  1.00  0.00           H
ATOM   2953  HE2 PHE A 330     185.353 147.472 174.020  1.00  0.00           H
ATOM   2954  HZ  PHE A 330     186.764 146.406 172.301  1.00  0.00           H
ATOM   2955  N   SER A 331     180.863 151.337 170.286  1.00  0.71           N
ATOM   2956  CA  SER A 331     179.882 152.388 170.518  1.00  0.71           C
ATOM   2957  C   SER A 331     180.617 153.517 171.259  1.00  0.71           C
ATOM   2958  O   SER A 331     181.712 153.295 171.783  1.00  0.71           O
ATOM   2959  CB  SER A 331     178.670 151.829 171.315  1.00  0.71           C
ATOM   2960  OG  SER A 331     179.016 151.389 172.612  1.00  0.71           O
ATOM   2961  H   SER A 331     181.759 151.525 170.712  1.00  0.00           H
ATOM   2962  HA  SER A 331     179.544 152.765 169.551  1.00  0.00           H
ATOM   2963  HB3 SER A 331     178.164 151.024 170.784  1.00  0.00           H
ATOM   2964  HB2 SER A 331     177.930 152.609 171.455  1.00  0.00           H
ATOM   2965  HG  SER A 331     178.261 150.940 173.000  1.00  0.00           H
ATOM   2966  N   LEU A 332     179.998 154.707 171.341  1.00  0.62           N
ATOM   2967  CA  LEU A 332     180.496 155.781 172.214  1.00  0.62           C
ATOM   2968  C   LEU A 332     180.232 155.482 173.705  1.00  0.62           C
ATOM   2969  O   LEU A 332     180.908 156.066 174.552  1.00  0.62           O
ATOM   2970  CB  LEU A 332     179.926 157.157 171.809  1.00  0.62           C
ATOM   2971  CG  LEU A 332     180.097 157.531 170.316  1.00  0.62           C
ATOM   2972  CD1 LEU A 332     179.361 158.846 169.988  1.00  0.62           C
ATOM   2973  CD2 LEU A 332     181.575 157.570 169.873  1.00  0.62           C
ATOM   2974  H   LEU A 332     179.112 154.868 170.883  1.00  0.00           H
ATOM   2975  HA  LEU A 332     181.580 155.832 172.100  1.00  0.00           H
ATOM   2976  HB3 LEU A 332     180.408 157.928 172.413  1.00  0.00           H
ATOM   2977  HB2 LEU A 332     178.875 157.205 172.087  1.00  0.00           H
ATOM   2978  HG  LEU A 332     179.602 156.760 169.723  1.00  0.00           H
ATOM   2979 HD11 LEU A 332     178.807 158.759 169.054  1.00  0.00           H
ATOM   2980 HD12 LEU A 332     178.643 159.118 170.763  1.00  0.00           H
ATOM   2981 HD13 LEU A 332     180.044 159.689 169.882  1.00  0.00           H
ATOM   2982 HD21 LEU A 332     181.813 158.458 169.287  1.00  0.00           H
ATOM   2983 HD22 LEU A 332     182.260 157.558 170.720  1.00  0.00           H
ATOM   2984 HD23 LEU A 332     181.811 156.708 169.248  1.00  0.00           H
ATOM   2985  N   ASP A 333     179.321 154.532 173.993  1.00  0.61           N
ATOM   2986  CA  ASP A 333     179.092 153.954 175.318  1.00  0.61           C
ATOM   2987  C   ASP A 333     179.953 152.680 175.516  1.00  0.61           C
ATOM   2988  O   ASP A 333     179.527 151.731 176.175  1.00  0.61           O
ATOM   2989  CB  ASP A 333     177.579 153.745 175.585  1.00  0.61           C
ATOM   2990  CG  ASP A 333     177.190 153.664 177.066  1.00  0.61           C
ATOM   2991  OD1 ASP A 333     178.098 153.604 177.922  1.00  0.61           O
ATOM   2992  OD2 ASP A 333     175.972 153.698 177.333  1.00  0.61           O
ATOM   2993  H   ASP A 333     178.825 154.087 173.235  1.00  0.00           H
ATOM   2994  HA  ASP A 333     179.447 154.673 176.053  1.00  0.00           H
ATOM   2995  HB3 ASP A 333     177.218 152.856 175.066  1.00  0.00           H
ATOM   2996  HB2 ASP A 333     177.051 154.612 175.192  1.00  0.00           H
ATOM   2997  N   SER A 334     181.181 152.698 174.969  1.00  0.59           N
ATOM   2998  CA  SER A 334     182.250 151.764 175.317  1.00  0.59           C
ATOM   2999  C   SER A 334     182.787 152.001 176.742  1.00  0.59           C
ATOM   3000  O   SER A 334     183.186 151.019 177.364  1.00  0.59           O
ATOM   3001  CB  SER A 334     183.364 151.813 174.249  1.00  0.59           C
ATOM   3002  OG  SER A 334     183.981 153.086 174.163  1.00  0.59           O
ATOM   3003  H   SER A 334     181.452 153.486 174.399  1.00  0.00           H
ATOM   3004  HA  SER A 334     181.830 150.757 175.293  1.00  0.00           H
ATOM   3005  HB3 SER A 334     182.967 151.537 173.272  1.00  0.00           H
ATOM   3006  HB2 SER A 334     184.135 151.077 174.481  1.00  0.00           H
ATOM   3007  HG  SER A 334     183.458 153.636 173.574  1.00  0.00           H
ATOM   3008  N   ARG A 335     182.741 153.272 177.209  1.00  0.41           N
ATOM   3009  CA  ARG A 335     183.147 153.850 178.506  1.00  0.41           C
ATOM   3010  C   ARG A 335     183.855 152.889 179.479  1.00  0.41           C
ATOM   3011  O   ARG A 335     183.254 152.438 180.456  1.00  0.41           O
ATOM   3012  CB  ARG A 335     181.944 154.558 179.180  1.00  0.41           C
ATOM   3013  CG  ARG A 335     181.401 155.778 178.412  1.00  0.41           C
ATOM   3014  CD  ARG A 335     180.318 156.552 179.188  1.00  0.41           C
ATOM   3015  NE  ARG A 335     179.058 155.801 179.291  1.00  0.41           N
ATOM   3016  CZ  ARG A 335     178.026 156.055 180.114  1.00  0.41           C
ATOM   3017  NH1 ARG A 335     176.938 155.278 180.044  1.00  0.41           N
ATOM   3018  NH2 ARG A 335     178.061 157.063 180.996  1.00  0.41           N
ATOM   3019  H   ARG A 335     182.367 153.959 176.570  1.00  0.00           H
ATOM   3020  HA  ARG A 335     183.876 154.623 178.260  1.00  0.00           H
ATOM   3021  HB3 ARG A 335     182.260 154.909 180.164  1.00  0.00           H
ATOM   3022  HB2 ARG A 335     181.140 153.842 179.359  1.00  0.00           H
ATOM   3023  HG3 ARG A 335     180.972 155.406 177.484  1.00  0.00           H
ATOM   3024  HG2 ARG A 335     182.197 156.462 178.118  1.00  0.00           H
ATOM   3025  HD3 ARG A 335     180.181 157.568 178.816  1.00  0.00           H
ATOM   3026  HD2 ARG A 335     180.662 156.648 180.218  1.00  0.00           H
ATOM   3027  HE  ARG A 335     178.939 155.020 178.649  1.00  0.00           H
ATOM   3028 HH12 ARG A 335     176.140 155.431 180.641  1.00  0.00           H
ATOM   3029 HH11 ARG A 335     176.905 154.538 179.347  1.00  0.00           H
ATOM   3030 HH22 ARG A 335     177.278 157.235 181.610  1.00  0.00           H
ATOM   3031 HH21 ARG A 335     178.877 157.654 181.054  1.00  0.00           H
ATOM   3032  N   LEU A 336     185.131 152.592 179.175  1.00  0.38           N
ATOM   3033  CA  LEU A 336     185.978 151.646 179.910  1.00  0.38           C
ATOM   3034  C   LEU A 336     186.467 152.167 181.283  1.00  0.38           C
ATOM   3035  O   LEU A 336     187.295 151.513 181.915  1.00  0.38           O
ATOM   3036  CB  LEU A 336     187.142 151.183 178.998  1.00  0.38           C
ATOM   3037  CG  LEU A 336     186.713 150.426 177.714  1.00  0.38           C
ATOM   3038  CD1 LEU A 336     187.920 150.178 176.787  1.00  0.38           C
ATOM   3039  CD2 LEU A 336     185.985 149.102 178.012  1.00  0.38           C
ATOM   3040  H   LEU A 336     185.545 152.998 178.348  1.00  0.00           H
ATOM   3041  HA  LEU A 336     185.363 150.776 180.134  1.00  0.00           H
ATOM   3042  HB3 LEU A 336     187.822 150.540 179.559  1.00  0.00           H
ATOM   3043  HB2 LEU A 336     187.727 152.061 178.719  1.00  0.00           H
ATOM   3044  HG  LEU A 336     186.022 151.060 177.159  1.00  0.00           H
ATOM   3045 HD11 LEU A 336     187.708 150.527 175.776  1.00  0.00           H
ATOM   3046 HD12 LEU A 336     188.815 150.699 177.128  1.00  0.00           H
ATOM   3047 HD13 LEU A 336     188.178 149.120 176.718  1.00  0.00           H
ATOM   3048 HD21 LEU A 336     186.016 148.421 177.160  1.00  0.00           H
ATOM   3049 HD22 LEU A 336     186.445 148.582 178.851  1.00  0.00           H
ATOM   3050 HD23 LEU A 336     184.935 149.266 178.249  1.00  0.00           H
ATOM   3051  N   PHE A 337     185.909 153.300 181.743  1.00  0.27           N
ATOM   3052  CA  PHE A 337     186.086 153.897 183.068  1.00  0.27           C
ATOM   3053  C   PHE A 337     185.409 153.090 184.195  1.00  0.27           C
ATOM   3054  O   PHE A 337     185.756 153.295 185.358  1.00  0.27           O
ATOM   3055  CB  PHE A 337     185.514 155.332 183.039  1.00  0.27           C
ATOM   3056  CG  PHE A 337     186.108 156.222 181.960  1.00  0.27           C
ATOM   3057  CD1 PHE A 337     185.463 156.351 180.710  1.00  0.27           C
ATOM   3058  CD2 PHE A 337     187.392 156.780 182.130  1.00  0.27           C
ATOM   3059  CE1 PHE A 337     186.069 157.067 179.687  1.00  0.27           C
ATOM   3060  CE2 PHE A 337     187.981 157.493 181.094  1.00  0.27           C
ATOM   3061  CZ  PHE A 337     187.321 157.638 179.879  1.00  0.27           C
ATOM   3062  H   PHE A 337     185.243 153.773 181.149  1.00  0.00           H
ATOM   3063  HA  PHE A 337     187.155 153.945 183.282  1.00  0.00           H
ATOM   3064  HB3 PHE A 337     185.685 155.811 184.004  1.00  0.00           H
ATOM   3065  HB2 PHE A 337     184.431 155.304 182.907  1.00  0.00           H
ATOM   3066  HD1 PHE A 337     184.499 155.893 180.545  1.00  0.00           H
ATOM   3067  HD2 PHE A 337     187.922 156.651 183.063  1.00  0.00           H
ATOM   3068  HE1 PHE A 337     185.570 157.172 178.735  1.00  0.00           H
ATOM   3069  HE2 PHE A 337     188.960 157.927 181.229  1.00  0.00           H
ATOM   3070  HZ  PHE A 337     187.788 158.190 179.077  1.00  0.00           H
ATOM   3071  N   TYR A 338     184.460 152.208 183.834  1.00  0.37           N
ATOM   3072  CA  TYR A 338     183.699 151.357 184.750  1.00  0.37           C
ATOM   3073  C   TYR A 338     183.667 149.884 184.297  1.00  0.37           C
ATOM   3074  O   TYR A 338     183.049 149.076 184.990  1.00  0.37           O
ATOM   3075  CB  TYR A 338     182.259 151.896 184.870  1.00  0.37           C
ATOM   3076  CG  TYR A 338     182.110 153.331 185.337  1.00  0.37           C
ATOM   3077  CD1 TYR A 338     181.860 154.356 184.400  1.00  0.37           C
ATOM   3078  CD2 TYR A 338     182.194 153.643 186.709  1.00  0.37           C
ATOM   3079  CE1 TYR A 338     181.693 155.684 184.833  1.00  0.37           C
ATOM   3080  CE2 TYR A 338     182.024 154.972 187.144  1.00  0.37           C
ATOM   3081  CZ  TYR A 338     181.771 155.993 186.205  1.00  0.37           C
ATOM   3082  OH  TYR A 338     181.597 157.280 186.622  1.00  0.37           O
ATOM   3083  H   TYR A 338     184.220 152.128 182.856  1.00  0.00           H
ATOM   3084  HA  TYR A 338     184.157 151.364 185.741  1.00  0.00           H
ATOM   3085  HB3 TYR A 338     181.689 151.275 185.562  1.00  0.00           H
ATOM   3086  HB2 TYR A 338     181.770 151.805 183.900  1.00  0.00           H
ATOM   3087  HD1 TYR A 338     181.793 154.126 183.346  1.00  0.00           H
ATOM   3088  HD2 TYR A 338     182.384 152.863 187.432  1.00  0.00           H
ATOM   3089  HE1 TYR A 338     181.500 156.465 184.112  1.00  0.00           H
ATOM   3090  HE2 TYR A 338     182.087 155.202 188.197  1.00  0.00           H
ATOM   3091  HH  TYR A 338     181.668 157.381 187.574  1.00  0.00           H
ATOM   3092  N   SER A 339     184.305 149.544 183.159  1.00  0.52           N
ATOM   3093  CA  SER A 339     184.381 148.174 182.645  1.00  0.52           C
ATOM   3094  C   SER A 339     185.383 147.351 183.471  1.00  0.52           C
ATOM   3095  O   SER A 339     186.570 147.677 183.491  1.00  0.52           O
ATOM   3096  CB  SER A 339     184.746 148.204 181.151  1.00  0.52           C
ATOM   3097  OG  SER A 339     184.754 146.907 180.586  1.00  0.52           O
ATOM   3098  H   SER A 339     184.820 150.243 182.646  1.00  0.00           H
ATOM   3099  HA  SER A 339     183.390 147.723 182.731  1.00  0.00           H
ATOM   3100  HB3 SER A 339     185.731 148.651 181.017  1.00  0.00           H
ATOM   3101  HB2 SER A 339     184.032 148.815 180.597  1.00  0.00           H
ATOM   3102  HG  SER A 339     185.568 146.465 180.840  1.00  0.00           H
ATOM   3103  N   PHE A 340     184.864 146.317 184.149  1.00  0.50           N
ATOM   3104  CA  PHE A 340     185.588 145.506 185.128  1.00  0.50           C
ATOM   3105  C   PHE A 340     186.683 144.604 184.532  1.00  0.50           C
ATOM   3106  O   PHE A 340     187.741 144.457 185.140  1.00  0.50           O
ATOM   3107  CB  PHE A 340     184.572 144.670 185.928  1.00  0.50           C
ATOM   3108  CG  PHE A 340     183.644 145.467 186.823  1.00  0.50           C
ATOM   3109  CD1 PHE A 340     182.433 145.996 186.325  1.00  0.50           C
ATOM   3110  CD2 PHE A 340     184.061 145.821 188.122  1.00  0.50           C
ATOM   3111  CE1 PHE A 340     181.630 146.781 187.141  1.00  0.50           C
ATOM   3112  CE2 PHE A 340     183.247 146.612 188.921  1.00  0.50           C
ATOM   3113  CZ  PHE A 340     182.033 147.081 188.436  1.00  0.50           C
ATOM   3114  H   PHE A 340     183.874 146.134 184.075  1.00  0.00           H
ATOM   3115  HA  PHE A 340     186.084 146.188 185.822  1.00  0.00           H
ATOM   3116  HB3 PHE A 340     185.103 143.962 186.562  1.00  0.00           H
ATOM   3117  HB2 PHE A 340     183.966 144.076 185.247  1.00  0.00           H
ATOM   3118  HD1 PHE A 340     182.123 145.795 185.310  1.00  0.00           H
ATOM   3119  HD2 PHE A 340     185.010 145.472 188.503  1.00  0.00           H
ATOM   3120  HE1 PHE A 340     180.696 147.170 186.764  1.00  0.00           H
ATOM   3121  HE2 PHE A 340     183.562 146.869 189.922  1.00  0.00           H
ATOM   3122  HZ  PHE A 340     181.405 147.697 189.064  1.00  0.00           H
ATOM   3123  N   TRP A 341     186.404 144.029 183.354  1.00  0.51           N
ATOM   3124  CA  TRP A 341     187.293 143.145 182.601  1.00  0.51           C
ATOM   3125  C   TRP A 341     187.470 143.782 181.223  1.00  0.51           C
ATOM   3126  O   TRP A 341     187.008 143.253 180.216  1.00  0.51           O
ATOM   3127  CB  TRP A 341     186.661 141.746 182.639  1.00  0.51           C
ATOM   3128  CG  TRP A 341     187.206 140.525 181.948  1.00  0.51           C
ATOM   3129  CD1 TRP A 341     186.768 140.076 180.756  1.00  0.51           C
ATOM   3130  CD2 TRP A 341     188.150 139.509 182.423  1.00  0.51           C
ATOM   3131  NE1 TRP A 341     187.255 138.808 180.524  1.00  0.51           N
ATOM   3132  CE2 TRP A 341     188.131 138.411 181.505  1.00  0.51           C
ATOM   3133  CE3 TRP A 341     188.993 139.371 183.551  1.00  0.51           C
ATOM   3134  CZ2 TRP A 341     188.903 137.251 181.688  1.00  0.51           C
ATOM   3135  CZ3 TRP A 341     189.783 138.218 183.740  1.00  0.51           C
ATOM   3136  CH2 TRP A 341     189.744 137.160 182.811  1.00  0.51           C
ATOM   3137  H   TRP A 341     185.515 144.222 182.916  1.00  0.00           H
ATOM   3138  HA  TRP A 341     188.283 143.085 183.059  1.00  0.00           H
ATOM   3139  HB3 TRP A 341     185.624 141.841 182.329  1.00  0.00           H
ATOM   3140  HB2 TRP A 341     186.627 141.470 183.683  1.00  0.00           H
ATOM   3141  HD1 TRP A 341     186.060 140.616 180.146  1.00  0.00           H
ATOM   3142  HE1 TRP A 341     187.000 138.270 179.707  1.00  0.00           H
ATOM   3143  HE3 TRP A 341     189.046 140.173 184.272  1.00  0.00           H
ATOM   3144  HZ2 TRP A 341     188.860 136.446 180.969  1.00  0.00           H
ATOM   3145  HZ3 TRP A 341     190.426 138.148 184.605  1.00  0.00           H
ATOM   3146  HH2 TRP A 341     190.351 136.280 182.963  1.00  0.00           H
ATOM   3147  N   GLY A 342     188.111 144.962 181.251  1.00  0.56           N
ATOM   3148  CA  GLY A 342     188.621 145.672 180.083  1.00  0.56           C
ATOM   3149  C   GLY A 342     190.130 145.407 179.933  1.00  0.56           C
ATOM   3150  O   GLY A 342     190.686 145.722 178.883  1.00  0.56           O
ATOM   3151  H   GLY A 342     188.366 145.345 182.150  1.00  0.00           H
ATOM   3152  HA3 GLY A 342     188.456 146.742 180.217  1.00  0.00           H
ATOM   3153  HA2 GLY A 342     188.100 145.377 179.170  1.00  0.00           H
ATOM   3154  N   SER A 343     190.783 144.814 180.954  1.00  0.54           N
ATOM   3155  CA  SER A 343     192.153 144.293 180.914  1.00  0.54           C
ATOM   3156  C   SER A 343     192.290 143.123 179.924  1.00  0.54           C
ATOM   3157  O   SER A 343     193.207 143.123 179.104  1.00  0.54           O
ATOM   3158  CB  SER A 343     192.586 143.921 182.350  1.00  0.54           C
ATOM   3159  OG  SER A 343     191.814 142.867 182.899  1.00  0.54           O
ATOM   3160  H   SER A 343     190.268 144.587 181.792  1.00  0.00           H
ATOM   3161  HA  SER A 343     192.801 145.100 180.567  1.00  0.00           H
ATOM   3162  HB3 SER A 343     192.509 144.790 183.005  1.00  0.00           H
ATOM   3163  HB2 SER A 343     193.634 143.620 182.357  1.00  0.00           H
ATOM   3164  HG  SER A 343     192.147 142.670 183.778  1.00  0.00           H
ATOM   3165  N   CYS A 344     191.314 142.208 179.974  1.00  0.60           N
ATOM   3166  CA  CYS A 344     191.043 141.212 178.952  1.00  0.60           C
ATOM   3167  C   CYS A 344     189.870 141.781 178.151  1.00  0.60           C
ATOM   3168  O   CYS A 344     188.747 141.687 178.630  1.00  0.60           O
ATOM   3169  CB  CYS A 344     190.643 139.866 179.587  1.00  0.60           C
ATOM   3170  SG  CYS A 344     192.039 139.105 180.456  1.00  0.60           S
ATOM   3171  H   CYS A 344     190.614 142.287 180.698  1.00  0.00           H
ATOM   3172  HA  CYS A 344     191.901 141.063 178.292  1.00  0.00           H
ATOM   3173  HB3 CYS A 344     190.283 139.166 178.833  1.00  0.00           H
ATOM   3174  HB2 CYS A 344     189.843 140.019 180.304  1.00  0.00           H
ATOM   3175  HG  CYS A 344     191.359 138.051 180.916  1.00  0.00           H
ATOM   3176  N   GLN A 345     190.142 142.388 176.987  1.00  0.58           N
ATOM   3177  CA  GLN A 345     189.116 142.878 176.065  1.00  0.58           C
ATOM   3178  C   GLN A 345     189.258 142.106 174.751  1.00  0.58           C
ATOM   3179  O   GLN A 345     190.318 142.169 174.128  1.00  0.58           O
ATOM   3180  CB  GLN A 345     189.255 144.408 175.870  1.00  0.58           C
ATOM   3181  CG  GLN A 345     188.248 145.052 174.886  1.00  0.58           C
ATOM   3182  CD  GLN A 345     186.793 144.910 175.338  1.00  0.58           C
ATOM   3183  OE1 GLN A 345     186.379 145.531 176.314  1.00  0.58           O
ATOM   3184  NE2 GLN A 345     186.007 144.100 174.628  1.00  0.58           N
ATOM   3185  H   GLN A 345     191.097 142.462 176.666  1.00  0.00           H
ATOM   3186  HA  GLN A 345     188.122 142.684 176.467  1.00  0.00           H
ATOM   3187  HB3 GLN A 345     190.266 144.641 175.534  1.00  0.00           H
ATOM   3188  HB2 GLN A 345     189.150 144.895 176.840  1.00  0.00           H
ATOM   3189  HG3 GLN A 345     188.371 144.643 173.881  1.00  0.00           H
ATOM   3190  HG2 GLN A 345     188.466 146.117 174.799  1.00  0.00           H
ATOM   3191 HE22 GLN A 345     185.043 143.973 174.900  1.00  0.00           H
ATOM   3192 HE21 GLN A 345     186.367 143.605 173.822  1.00  0.00           H
ATOM   3193  N   LEU A 346     188.184 141.404 174.358  1.00  0.64           N
ATOM   3194  CA  LEU A 346     188.120 140.648 173.111  1.00  0.64           C
ATOM   3195  C   LEU A 346     187.384 141.454 172.040  1.00  0.64           C
ATOM   3196  O   LEU A 346     186.310 142.000 172.297  1.00  0.64           O
ATOM   3197  CB  LEU A 346     187.407 139.304 173.348  1.00  0.64           C
ATOM   3198  CG  LEU A 346     188.327 138.228 173.957  1.00  0.64           C
ATOM   3199  CD1 LEU A 346     187.500 137.059 174.502  1.00  0.64           C
ATOM   3200  CD2 LEU A 346     189.419 137.751 172.976  1.00  0.64           C
ATOM   3201  H   LEU A 346     187.348 141.405 174.924  1.00  0.00           H
ATOM   3202  HA  LEU A 346     189.130 140.446 172.748  1.00  0.00           H
ATOM   3203  HB3 LEU A 346     187.009 138.912 172.410  1.00  0.00           H
ATOM   3204  HB2 LEU A 346     186.536 139.475 173.981  1.00  0.00           H
ATOM   3205  HG  LEU A 346     188.845 138.672 174.806  1.00  0.00           H
ATOM   3206 HD11 LEU A 346     187.918 136.712 175.446  1.00  0.00           H
ATOM   3207 HD12 LEU A 346     186.459 137.324 174.686  1.00  0.00           H
ATOM   3208 HD13 LEU A 346     187.499 136.227 173.802  1.00  0.00           H
ATOM   3209 HD21 LEU A 346     189.462 136.665 172.886  1.00  0.00           H
ATOM   3210 HD22 LEU A 346     189.266 138.146 171.971  1.00  0.00           H
ATOM   3211 HD23 LEU A 346     190.404 138.082 173.306  1.00  0.00           H
ATOM   3212  N   ASP A 347     187.985 141.443 170.844  1.00  0.65           N
ATOM   3213  CA  ASP A 347     187.454 142.008 169.602  1.00  0.65           C
ATOM   3214  C   ASP A 347     187.009 140.896 168.633  1.00  0.65           C
ATOM   3215  O   ASP A 347     186.819 141.168 167.449  1.00  0.65           O
ATOM   3216  CB  ASP A 347     188.438 143.002 168.938  1.00  0.65           C
ATOM   3217  CG  ASP A 347     188.950 144.093 169.885  1.00  0.65           C
ATOM   3218  OD1 ASP A 347     188.114 144.632 170.644  1.00  0.65           O
ATOM   3219  OD2 ASP A 347     190.147 144.433 169.768  1.00  0.65           O
ATOM   3220  H   ASP A 347     188.876 140.976 170.753  1.00  0.00           H
ATOM   3221  HA  ASP A 347     186.542 142.566 169.826  1.00  0.00           H
ATOM   3222  HB3 ASP A 347     187.983 143.492 168.076  1.00  0.00           H
ATOM   3223  HB2 ASP A 347     189.298 142.444 168.564  1.00  0.00           H
ATOM   3224  N   SER A 348     186.786 139.678 169.161  1.00  0.69           N
ATOM   3225  CA  SER A 348     186.201 138.519 168.475  1.00  0.69           C
ATOM   3226  C   SER A 348     184.696 138.687 168.139  1.00  0.69           C
ATOM   3227  O   SER A 348     184.088 137.739 167.644  1.00  0.69           O
ATOM   3228  CB  SER A 348     186.392 137.286 169.394  1.00  0.69           C
ATOM   3229  OG  SER A 348     187.756 136.944 169.541  1.00  0.69           O
ATOM   3230  H   SER A 348     186.989 139.535 170.139  1.00  0.00           H
ATOM   3231  HA  SER A 348     186.732 138.357 167.535  1.00  0.00           H
ATOM   3232  HB3 SER A 348     185.886 136.409 168.988  1.00  0.00           H
ATOM   3233  HB2 SER A 348     185.968 137.469 170.380  1.00  0.00           H
ATOM   3234  HG  SER A 348     187.818 136.136 170.063  1.00  0.00           H
ATOM   3235  N   VAL A 349     184.111 139.850 168.476  1.00  0.67           N
ATOM   3236  CA  VAL A 349     182.690 140.017 168.767  1.00  0.67           C
ATOM   3237  C   VAL A 349     182.134 141.415 168.458  1.00  0.67           C
ATOM   3238  O   VAL A 349     182.890 142.381 168.351  1.00  0.67           O
ATOM   3239  CB  VAL A 349     182.430 139.764 170.273  1.00  0.67           C
ATOM   3240  CG1 VAL A 349     182.099 138.294 170.511  1.00  0.67           C
ATOM   3241  CG2 VAL A 349     183.562 140.299 171.184  1.00  0.67           C
ATOM   3242  H   VAL A 349     184.699 140.604 168.796  1.00  0.00           H
ATOM   3243  HA  VAL A 349     182.120 139.308 168.159  1.00  0.00           H
ATOM   3244  HB  VAL A 349     181.536 140.297 170.576  1.00  0.00           H
ATOM   3245 HG11 VAL A 349     181.883 138.132 171.557  1.00  0.00           H
ATOM   3246 HG12 VAL A 349     181.216 137.990 169.948  1.00  0.00           H
ATOM   3247 HG13 VAL A 349     182.920 137.643 170.217  1.00  0.00           H
ATOM   3248 HG21 VAL A 349     183.287 140.326 172.231  1.00  0.00           H
ATOM   3249 HG22 VAL A 349     184.463 139.691 171.109  1.00  0.00           H
ATOM   3250 HG23 VAL A 349     183.843 141.311 170.905  1.00  0.00           H
ATOM   3251  N   GLY A 350     180.791 141.437 168.364  1.00  0.64           N
ATOM   3252  CA  GLY A 350     179.849 142.522 168.080  1.00  0.64           C
ATOM   3253  C   GLY A 350     180.222 143.927 168.570  1.00  0.64           C
ATOM   3254  O   GLY A 350     180.805 144.091 169.639  1.00  0.64           O
ATOM   3255  H   GLY A 350     180.334 140.547 168.502  1.00  0.00           H
ATOM   3256  HA3 GLY A 350     178.916 142.259 168.572  1.00  0.00           H
ATOM   3257  HA2 GLY A 350     179.629 142.521 167.016  1.00  0.00           H
ATOM   3258  N   ILE A 351     179.795 144.944 167.807  1.00  0.65           N
ATOM   3259  CA  ILE A 351     179.879 146.356 168.170  1.00  0.65           C
ATOM   3260  C   ILE A 351     178.562 146.776 168.854  1.00  0.65           C
ATOM   3261  O   ILE A 351     177.533 146.902 168.198  1.00  0.65           O
ATOM   3262  CB  ILE A 351     180.194 147.265 166.938  1.00  0.65           C
ATOM   3263  CG1 ILE A 351     179.200 147.200 165.751  1.00  0.65           C
ATOM   3264  CG2 ILE A 351     181.633 147.021 166.439  1.00  0.65           C
ATOM   3265  CD1 ILE A 351     178.257 148.409 165.599  1.00  0.65           C
ATOM   3266  H   ILE A 351     179.323 144.744 166.936  1.00  0.00           H
ATOM   3267  HA  ILE A 351     180.690 146.491 168.886  1.00  0.00           H
ATOM   3268  HB  ILE A 351     180.202 148.291 167.286  1.00  0.00           H
ATOM   3269 HG13 ILE A 351     178.632 146.274 165.774  1.00  0.00           H
ATOM   3270 HG12 ILE A 351     179.777 147.142 164.837  1.00  0.00           H
ATOM   3271 HG21 ILE A 351     181.928 147.773 165.705  1.00  0.00           H
ATOM   3272 HG22 ILE A 351     182.360 147.060 167.249  1.00  0.00           H
ATOM   3273 HG23 ILE A 351     181.734 146.047 165.968  1.00  0.00           H
ATOM   3274 HD11 ILE A 351     178.128 148.664 164.547  1.00  0.00           H
ATOM   3275 HD12 ILE A 351     177.265 148.192 165.993  1.00  0.00           H
ATOM   3276 HD13 ILE A 351     178.629 149.299 166.106  1.00  0.00           H
ATOM   3277  N   GLY A 352     178.597 146.941 170.183  1.00  0.70           N
ATOM   3278  CA  GLY A 352     177.390 147.207 170.957  1.00  0.70           C
ATOM   3279  C   GLY A 352     177.690 146.895 172.419  1.00  0.70           C
ATOM   3280  O   GLY A 352     178.694 147.355 172.962  1.00  0.70           O
ATOM   3281  H   GLY A 352     179.457 146.818 170.697  1.00  0.00           H
ATOM   3282  HA3 GLY A 352     176.559 146.592 170.605  1.00  0.00           H
ATOM   3283  HA2 GLY A 352     177.104 148.255 170.853  1.00  0.00           H
ATOM   3284  N   GLN A 353     176.777 146.147 173.057  1.00  0.68           N
ATOM   3285  CA  GLN A 353     176.852 145.763 174.467  1.00  0.68           C
ATOM   3286  C   GLN A 353     177.702 144.499 174.663  1.00  0.68           C
ATOM   3287  O   GLN A 353     177.880 143.727 173.723  1.00  0.68           O
ATOM   3288  CB  GLN A 353     175.416 145.511 174.997  1.00  0.68           C
ATOM   3289  CG  GLN A 353     174.399 146.664 174.813  1.00  0.68           C
ATOM   3290  CD  GLN A 353     174.943 148.060 175.129  1.00  0.68           C
ATOM   3291  OE1 GLN A 353     174.775 148.983 174.336  1.00  0.68           O
ATOM   3292  NE2 GLN A 353     175.599 148.227 176.278  1.00  0.68           N
ATOM   3293  H   GLN A 353     175.981 145.792 172.547  1.00  0.00           H
ATOM   3294  HA  GLN A 353     177.326 146.564 175.037  1.00  0.00           H
ATOM   3295  HB3 GLN A 353     175.473 145.280 176.061  1.00  0.00           H
ATOM   3296  HB2 GLN A 353     175.000 144.616 174.532  1.00  0.00           H
ATOM   3297  HG3 GLN A 353     173.515 146.482 175.426  1.00  0.00           H
ATOM   3298  HG2 GLN A 353     174.049 146.667 173.780  1.00  0.00           H
ATOM   3299 HE22 GLN A 353     175.952 149.141 176.527  1.00  0.00           H
ATOM   3300 HE21 GLN A 353     175.721 147.456 176.917  1.00  0.00           H
ATOM   3301  N   GLY A 354     178.149 144.284 175.913  1.00  0.72           N
ATOM   3302  CA  GLY A 354     178.638 142.990 176.392  1.00  0.72           C
ATOM   3303  C   GLY A 354     177.427 142.064 176.576  1.00  0.72           C
ATOM   3304  O   GLY A 354     176.363 142.525 176.999  1.00  0.72           O
ATOM   3305  H   GLY A 354     177.968 144.980 176.622  1.00  0.00           H
ATOM   3306  HA3 GLY A 354     179.130 143.126 177.355  1.00  0.00           H
ATOM   3307  HA2 GLY A 354     179.373 142.557 175.715  1.00  0.00           H
ATOM   3308  N   VAL A 355     177.583 140.765 176.266  1.00  0.75           N
ATOM   3309  CA  VAL A 355     176.512 139.776 176.412  1.00  0.75           C
ATOM   3310  C   VAL A 355     176.225 139.524 177.913  1.00  0.75           C
ATOM   3311  O   VAL A 355     177.160 139.193 178.644  1.00  0.75           O
ATOM   3312  CB  VAL A 355     176.883 138.411 175.763  1.00  0.75           C
ATOM   3313  CG1 VAL A 355     175.952 137.241 176.131  1.00  0.75           C
ATOM   3314  CG2 VAL A 355     176.917 138.497 174.232  1.00  0.75           C
ATOM   3315  H   VAL A 355     178.473 140.415 175.934  1.00  0.00           H
ATOM   3316  HA  VAL A 355     175.665 140.182 175.865  1.00  0.00           H
ATOM   3317  HB  VAL A 355     177.880 138.143 176.103  1.00  0.00           H
ATOM   3318 HG11 VAL A 355     176.195 136.375 175.519  1.00  0.00           H
ATOM   3319 HG12 VAL A 355     176.060 136.937 177.172  1.00  0.00           H
ATOM   3320 HG13 VAL A 355     174.905 137.487 175.953  1.00  0.00           H
ATOM   3321 HG21 VAL A 355     177.466 137.660 173.803  1.00  0.00           H
ATOM   3322 HG22 VAL A 355     175.906 138.460 173.830  1.00  0.00           H
ATOM   3323 HG23 VAL A 355     177.387 139.415 173.888  1.00  0.00           H
ATOM   3324  N   PRO A 356     174.956 139.681 178.348  1.00  0.76           N
ATOM   3325  CA  PRO A 356     174.549 139.330 179.720  1.00  0.76           C
ATOM   3326  C   PRO A 356     174.632 137.818 180.010  1.00  0.76           C
ATOM   3327  O   PRO A 356     173.926 137.035 179.375  1.00  0.76           O
ATOM   3328  CB  PRO A 356     173.104 139.838 179.796  1.00  0.76           C
ATOM   3329  CG  PRO A 356     172.608 139.814 178.369  1.00  0.76           C
ATOM   3330  CD  PRO A 356     173.828 140.194 177.565  1.00  0.76           C
ATOM   3331  HA  PRO A 356     175.161 139.872 180.445  1.00  0.00           H
ATOM   3332  HB3 PRO A 356     173.095 140.860 180.177  1.00  0.00           H
ATOM   3333  HB2 PRO A 356     172.467 139.224 180.430  1.00  0.00           H
ATOM   3334  HG3 PRO A 356     171.721 140.414 178.185  1.00  0.00           H
ATOM   3335  HG2 PRO A 356     172.371 138.794 178.106  1.00  0.00           H
ATOM   3336  HD2 PRO A 356     173.745 139.760 176.570  1.00  0.00           H
ATOM   3337  HD3 PRO A 356     173.915 141.277 177.473  1.00  0.00           H
ATOM   3338  N   VAL A 357     175.482 137.449 180.979  1.00  0.80           N
ATOM   3339  CA  VAL A 357     175.569 136.092 181.515  1.00  0.80           C
ATOM   3340  C   VAL A 357     175.160 136.159 182.993  1.00  0.80           C
ATOM   3341  O   VAL A 357     175.762 136.916 183.754  1.00  0.80           O
ATOM   3342  CB  VAL A 357     177.010 135.525 181.428  1.00  0.80           C
ATOM   3343  CG1 VAL A 357     177.168 134.135 182.077  1.00  0.80           C
ATOM   3344  CG2 VAL A 357     177.490 135.452 179.973  1.00  0.80           C
ATOM   3345  H   VAL A 357     176.045 138.144 181.448  1.00  0.00           H
ATOM   3346  HA  VAL A 357     174.899 135.414 180.986  1.00  0.00           H
ATOM   3347  HB  VAL A 357     177.679 136.207 181.952  1.00  0.00           H
ATOM   3348 HG11 VAL A 357     178.158 133.734 181.873  1.00  0.00           H
ATOM   3349 HG12 VAL A 357     177.055 134.165 183.161  1.00  0.00           H
ATOM   3350 HG13 VAL A 357     176.439 133.426 181.682  1.00  0.00           H
ATOM   3351 HG21 VAL A 357     178.521 135.113 179.935  1.00  0.00           H
ATOM   3352 HG22 VAL A 357     176.892 134.750 179.396  1.00  0.00           H
ATOM   3353 HG23 VAL A 357     177.447 136.419 179.472  1.00  0.00           H
ATOM   3354  N   VAL A 358     174.137 135.374 183.353  1.00  0.81           N
ATOM   3355  CA  VAL A 358     173.566 135.319 184.697  1.00  0.81           C
ATOM   3356  C   VAL A 358     173.480 133.855 185.155  1.00  0.81           C
ATOM   3357  O   VAL A 358     173.175 132.978 184.346  1.00  0.81           O
ATOM   3358  CB  VAL A 358     172.138 135.941 184.735  1.00  0.81           C
ATOM   3359  CG1 VAL A 358     172.148 137.458 184.494  1.00  0.81           C
ATOM   3360  CG2 VAL A 358     171.121 135.287 183.791  1.00  0.81           C
ATOM   3361  H   VAL A 358     173.704 134.768 182.668  1.00  0.00           H
ATOM   3362  HA  VAL A 358     174.207 135.853 185.401  1.00  0.00           H
ATOM   3363  HB  VAL A 358     171.744 135.796 185.741  1.00  0.00           H
ATOM   3364 HG11 VAL A 358     171.141 137.873 184.537  1.00  0.00           H
ATOM   3365 HG12 VAL A 358     172.730 137.974 185.250  1.00  0.00           H
ATOM   3366 HG13 VAL A 358     172.565 137.705 183.517  1.00  0.00           H
ATOM   3367 HG21 VAL A 358     170.153 135.784 183.856  1.00  0.00           H
ATOM   3368 HG22 VAL A 358     171.460 135.357 182.758  1.00  0.00           H
ATOM   3369 HG23 VAL A 358     170.949 134.239 184.030  1.00  0.00           H
ATOM   3370  N   ALA A 359     173.750 133.624 186.450  1.00  0.80           N
ATOM   3371  CA  ALA A 359     173.727 132.296 187.055  1.00  0.80           C
ATOM   3372  C   ALA A 359     172.411 132.087 187.809  1.00  0.80           C
ATOM   3373  O   ALA A 359     172.241 132.651 188.886  1.00  0.80           O
ATOM   3374  CB  ALA A 359     174.952 132.130 187.967  1.00  0.80           C
ATOM   3375  H   ALA A 359     173.980 134.394 187.061  1.00  0.00           H
ATOM   3376  HA  ALA A 359     173.798 131.539 186.280  1.00  0.00           H
ATOM   3377  HB1 ALA A 359     175.014 131.109 188.342  1.00  0.00           H
ATOM   3378  HB2 ALA A 359     175.876 132.328 187.423  1.00  0.00           H
ATOM   3379  HB3 ALA A 359     174.920 132.801 188.824  1.00  0.00           H
ATOM   3380  N   LEU A 360     171.501 131.290 187.227  1.00  0.80           N
ATOM   3381  CA  LEU A 360     170.211 130.933 187.822  1.00  0.80           C
ATOM   3382  C   LEU A 360     170.423 129.852 188.889  1.00  0.80           C
ATOM   3383  O   LEU A 360     170.931 128.779 188.569  1.00  0.80           O
ATOM   3384  CB  LEU A 360     169.256 130.505 186.684  1.00  0.80           C
ATOM   3385  CG  LEU A 360     167.765 130.280 187.031  1.00  0.80           C
ATOM   3386  CD1 LEU A 360     167.480 128.996 187.832  1.00  0.80           C
ATOM   3387  CD2 LEU A 360     167.103 131.529 187.639  1.00  0.80           C
ATOM   3388  H   LEU A 360     171.729 130.840 186.352  1.00  0.00           H
ATOM   3389  HA  LEU A 360     169.802 131.825 188.294  1.00  0.00           H
ATOM   3390  HB3 LEU A 360     169.658 129.633 186.169  1.00  0.00           H
ATOM   3391  HB2 LEU A 360     169.277 131.312 185.958  1.00  0.00           H
ATOM   3392  HG  LEU A 360     167.283 130.129 186.064  1.00  0.00           H
ATOM   3393 HD11 LEU A 360     166.585 128.497 187.460  1.00  0.00           H
ATOM   3394 HD12 LEU A 360     168.296 128.278 187.754  1.00  0.00           H
ATOM   3395 HD13 LEU A 360     167.325 129.201 188.891  1.00  0.00           H
ATOM   3396 HD21 LEU A 360     166.097 131.669 187.241  1.00  0.00           H
ATOM   3397 HD22 LEU A 360     167.020 131.462 188.723  1.00  0.00           H
ATOM   3398 HD23 LEU A 360     167.663 132.436 187.413  1.00  0.00           H
ATOM   3399  N   ILE A 361     170.057 130.160 190.141  1.00  0.78           N
ATOM   3400  CA  ILE A 361     170.356 129.292 191.275  1.00  0.78           C
ATOM   3401  C   ILE A 361     169.039 128.781 191.865  1.00  0.78           C
ATOM   3402  O   ILE A 361     168.333 129.515 192.558  1.00  0.78           O
ATOM   3403  CB  ILE A 361     171.194 130.001 192.380  1.00  0.78           C
ATOM   3404  CG1 ILE A 361     172.345 130.794 191.726  1.00  0.78           C
ATOM   3405  CG2 ILE A 361     171.688 129.003 193.453  1.00  0.78           C
ATOM   3406  CD1 ILE A 361     173.451 131.292 192.650  1.00  0.78           C
ATOM   3407  H   ILE A 361     169.627 131.053 190.345  1.00  0.00           H
ATOM   3408  HA  ILE A 361     170.940 128.424 190.961  1.00  0.00           H
ATOM   3409  HB  ILE A 361     170.573 130.720 192.897  1.00  0.00           H
ATOM   3410 HG13 ILE A 361     171.925 131.666 191.227  1.00  0.00           H
ATOM   3411 HG12 ILE A 361     172.792 130.191 190.940  1.00  0.00           H
ATOM   3412 HG21 ILE A 361     172.204 129.510 194.269  1.00  0.00           H
ATOM   3413 HG22 ILE A 361     170.866 128.457 193.914  1.00  0.00           H
ATOM   3414 HG23 ILE A 361     172.372 128.268 193.027  1.00  0.00           H
ATOM   3415 HD11 ILE A 361     174.178 131.830 192.048  1.00  0.00           H
ATOM   3416 HD12 ILE A 361     173.078 131.974 193.412  1.00  0.00           H
ATOM   3417 HD13 ILE A 361     173.983 130.476 193.139  1.00  0.00           H
ATOM   3418  N   VAL A 362     168.775 127.499 191.590  1.00  0.77           N
ATOM   3419  CA  VAL A 362     167.882 126.648 192.371  1.00  0.77           C
ATOM   3420  C   VAL A 362     168.730 125.849 193.390  1.00  0.77           C
ATOM   3421  O   VAL A 362     169.959 125.954 193.358  1.00  0.77           O
ATOM   3422  CB  VAL A 362     167.085 125.690 191.450  1.00  0.77           C
ATOM   3423  CG1 VAL A 362     166.078 126.462 190.582  1.00  0.77           C
ATOM   3424  CG2 VAL A 362     167.963 124.780 190.580  1.00  0.77           C
ATOM   3425  H   VAL A 362     169.412 126.999 190.985  1.00  0.00           H
ATOM   3426  HA  VAL A 362     167.176 127.264 192.930  1.00  0.00           H
ATOM   3427  HB  VAL A 362     166.490 125.035 192.088  1.00  0.00           H
ATOM   3428 HG11 VAL A 362     165.446 125.779 190.015  1.00  0.00           H
ATOM   3429 HG12 VAL A 362     165.418 127.077 191.195  1.00  0.00           H
ATOM   3430 HG13 VAL A 362     166.579 127.118 189.872  1.00  0.00           H
ATOM   3431 HG21 VAL A 362     167.335 124.119 189.985  1.00  0.00           H
ATOM   3432 HG22 VAL A 362     168.590 125.352 189.896  1.00  0.00           H
ATOM   3433 HG23 VAL A 362     168.609 124.156 191.190  1.00  0.00           H
ATOM   3434  N   GLU A 363     168.076 125.149 194.339  1.00  0.73           N
ATOM   3435  CA  GLU A 363     168.739 124.580 195.521  1.00  0.73           C
ATOM   3436  C   GLU A 363     169.889 123.608 195.207  1.00  0.73           C
ATOM   3437  O   GLU A 363     169.762 122.784 194.306  1.00  0.73           O
ATOM   3438  CB  GLU A 363     167.735 123.913 196.472  1.00  0.73           C
ATOM   3439  CG  GLU A 363     166.973 122.676 195.937  1.00  0.73           C
ATOM   3440  CD  GLU A 363     166.434 121.756 197.037  1.00  0.73           C
ATOM   3441  OE1 GLU A 363     166.583 122.090 198.233  1.00  0.73           O
ATOM   3442  OE2 GLU A 363     165.922 120.680 196.658  1.00  0.73           O
ATOM   3443  H   GLU A 363     167.067 125.108 194.335  1.00  0.00           H
ATOM   3444  HA  GLU A 363     169.165 125.431 196.057  1.00  0.00           H
ATOM   3445  HB3 GLU A 363     167.014 124.661 196.797  1.00  0.00           H
ATOM   3446  HB2 GLU A 363     168.299 123.637 197.362  1.00  0.00           H
ATOM   3447  HG3 GLU A 363     167.609 122.051 195.314  1.00  0.00           H
ATOM   3448  HG2 GLU A 363     166.147 122.996 195.302  1.00  0.00           H
ATOM   3449  N   GLY A 364     170.981 123.740 195.969  1.00  0.76           N
ATOM   3450  CA  GLY A 364     172.232 123.037 195.736  1.00  0.76           C
ATOM   3451  C   GLY A 364     172.692 122.341 197.015  1.00  0.76           C
ATOM   3452  O   GLY A 364     171.886 121.779 197.750  1.00  0.76           O
ATOM   3453  H   GLY A 364     170.990 124.439 196.696  1.00  0.00           H
ATOM   3454  HA3 GLY A 364     172.953 123.795 195.452  1.00  0.00           H
ATOM   3455  HA2 GLY A 364     172.171 122.305 194.929  1.00  0.00           H
ATOM   3456  N   GLY A 365     174.013 122.353 197.240  1.00  0.71           N
ATOM   3457  CA  GLY A 365     174.665 121.831 198.439  1.00  0.71           C
ATOM   3458  C   GLY A 365     175.655 122.882 198.975  1.00  0.71           C
ATOM   3459  O   GLY A 365     175.629 124.035 198.539  1.00  0.71           O
ATOM   3460  H   GLY A 365     174.614 122.822 196.578  1.00  0.00           H
ATOM   3461  HA3 GLY A 365     175.198 120.919 198.171  1.00  0.00           H
ATOM   3462  HA2 GLY A 365     173.945 121.575 199.218  1.00  0.00           H
ATOM   3463  N   PRO A 366     176.547 122.496 199.918  1.00  0.68           N
ATOM   3464  CA  PRO A 366     177.649 123.354 200.405  1.00  0.68           C
ATOM   3465  C   PRO A 366     178.625 123.838 199.314  1.00  0.68           C
ATOM   3466  O   PRO A 366     179.102 124.970 199.401  1.00  0.68           O
ATOM   3467  CB  PRO A 366     178.361 122.486 201.459  1.00  0.68           C
ATOM   3468  CG  PRO A 366     177.317 121.471 201.895  1.00  0.68           C
ATOM   3469  CD  PRO A 366     176.532 121.212 200.615  1.00  0.68           C
ATOM   3470  HA  PRO A 366     177.195 124.218 200.893  1.00  0.00           H
ATOM   3471  HB3 PRO A 366     178.738 123.073 202.297  1.00  0.00           H
ATOM   3472  HB2 PRO A 366     179.210 121.958 201.021  1.00  0.00           H
ATOM   3473  HG3 PRO A 366     176.659 121.928 202.637  1.00  0.00           H
ATOM   3474  HG2 PRO A 366     177.743 120.569 202.335  1.00  0.00           H
ATOM   3475  HD2 PRO A 366     177.036 120.468 199.996  1.00  0.00           H
ATOM   3476  HD3 PRO A 366     175.528 120.851 200.843  1.00  0.00           H
ATOM   3477  N   ASN A 367     178.867 122.991 198.295  1.00  0.72           N
ATOM   3478  CA  ASN A 367     179.682 123.311 197.119  1.00  0.72           C
ATOM   3479  C   ASN A 367     179.048 124.382 196.222  1.00  0.72           C
ATOM   3480  O   ASN A 367     179.793 125.106 195.573  1.00  0.72           O
ATOM   3481  CB  ASN A 367     179.953 122.047 196.266  1.00  0.72           C
ATOM   3482  CG  ASN A 367     180.724 120.917 196.958  1.00  0.72           C
ATOM   3483  OD1 ASN A 367     180.535 119.753 196.615  1.00  0.72           O
ATOM   3484  ND2 ASN A 367     181.605 121.236 197.909  1.00  0.72           N
ATOM   3485  H   ASN A 367     178.443 122.074 198.305  1.00  0.00           H
ATOM   3486  HA  ASN A 367     180.633 123.711 197.476  1.00  0.00           H
ATOM   3487  HB3 ASN A 367     180.533 122.320 195.382  1.00  0.00           H
ATOM   3488  HB2 ASN A 367     179.009 121.642 195.894  1.00  0.00           H
ATOM   3489 HD22 ASN A 367     182.130 120.508 198.372  1.00  0.00           H
ATOM   3490 HD21 ASN A 367     181.754 122.199 198.173  1.00  0.00           H
ATOM   3491  N   VAL A 368     177.709 124.482 196.193  1.00  0.78           N
ATOM   3492  CA  VAL A 368     176.990 125.459 195.372  1.00  0.78           C
ATOM   3493  C   VAL A 368     177.107 126.906 195.896  1.00  0.78           C
ATOM   3494  O   VAL A 368     177.038 127.835 195.089  1.00  0.78           O
ATOM   3495  CB  VAL A 368     175.518 125.020 195.146  1.00  0.78           C
ATOM   3496  CG1 VAL A 368     174.552 126.110 194.632  1.00  0.78           C
ATOM   3497  CG2 VAL A 368     175.517 123.802 194.199  1.00  0.78           C
ATOM   3498  H   VAL A 368     177.146 123.878 196.774  1.00  0.00           H
ATOM   3499  HA  VAL A 368     177.465 125.457 194.394  1.00  0.00           H
ATOM   3500  HB  VAL A 368     175.116 124.686 196.100  1.00  0.00           H
ATOM   3501 HG11 VAL A 368     173.593 125.693 194.322  1.00  0.00           H
ATOM   3502 HG12 VAL A 368     174.344 126.857 195.396  1.00  0.00           H
ATOM   3503 HG13 VAL A 368     174.968 126.641 193.783  1.00  0.00           H
ATOM   3504 HG21 VAL A 368     174.531 123.373 194.075  1.00  0.00           H
ATOM   3505 HG22 VAL A 368     175.876 124.074 193.207  1.00  0.00           H
ATOM   3506 HG23 VAL A 368     176.157 123.002 194.572  1.00  0.00           H
ATOM   3507  N   ILE A 369     177.369 127.069 197.205  1.00  0.76           N
ATOM   3508  CA  ILE A 369     177.714 128.356 197.810  1.00  0.76           C
ATOM   3509  C   ILE A 369     179.151 128.804 197.442  1.00  0.76           C
ATOM   3510  O   ILE A 369     179.365 129.997 197.225  1.00  0.76           O
ATOM   3511  CB  ILE A 369     177.527 128.354 199.356  1.00  0.76           C
ATOM   3512  CG1 ILE A 369     176.042 128.103 199.719  1.00  0.76           C
ATOM   3513  CG2 ILE A 369     178.010 129.661 200.025  1.00  0.76           C
ATOM   3514  CD1 ILE A 369     175.804 127.678 201.172  1.00  0.76           C
ATOM   3515  H   ILE A 369     177.427 126.260 197.808  1.00  0.00           H
ATOM   3516  HA  ILE A 369     177.018 129.098 197.419  1.00  0.00           H
ATOM   3517  HB  ILE A 369     178.112 127.531 199.769  1.00  0.00           H
ATOM   3518 HG13 ILE A 369     175.627 127.315 199.091  1.00  0.00           H
ATOM   3519 HG12 ILE A 369     175.450 128.992 199.496  1.00  0.00           H
ATOM   3520 HG21 ILE A 369     177.839 129.672 201.100  1.00  0.00           H
ATOM   3521 HG22 ILE A 369     179.076 129.826 199.889  1.00  0.00           H
ATOM   3522 HG23 ILE A 369     177.496 130.518 199.592  1.00  0.00           H
ATOM   3523 HD11 ILE A 369     174.764 127.849 201.440  1.00  0.00           H
ATOM   3524 HD12 ILE A 369     176.014 126.617 201.305  1.00  0.00           H
ATOM   3525 HD13 ILE A 369     176.410 128.231 201.886  1.00  0.00           H
ATOM   3526  N   SER A 370     180.101 127.856 197.340  1.00  0.78           N
ATOM   3527  CA  SER A 370     181.471 128.139 196.900  1.00  0.78           C
ATOM   3528  C   SER A 370     181.608 128.278 195.366  1.00  0.78           C
ATOM   3529  O   SER A 370     182.500 129.001 194.926  1.00  0.78           O
ATOM   3530  CB  SER A 370     182.448 127.126 197.531  1.00  0.78           C
ATOM   3531  OG  SER A 370     182.352 125.833 196.971  1.00  0.78           O
ATOM   3532  H   SER A 370     179.879 126.888 197.523  1.00  0.00           H
ATOM   3533  HA  SER A 370     181.751 129.109 197.317  1.00  0.00           H
ATOM   3534  HB3 SER A 370     182.285 127.060 198.608  1.00  0.00           H
ATOM   3535  HB2 SER A 370     183.473 127.473 197.395  1.00  0.00           H
ATOM   3536  HG  SER A 370     183.039 125.284 197.355  1.00  0.00           H
ATOM   3537  N   ILE A 371     180.700 127.655 194.586  1.00  0.76           N
ATOM   3538  CA  ILE A 371     180.549 127.851 193.136  1.00  0.76           C
ATOM   3539  C   ILE A 371     180.161 129.301 192.797  1.00  0.76           C
ATOM   3540  O   ILE A 371     180.794 129.905 191.931  1.00  0.76           O
ATOM   3541  CB  ILE A 371     179.496 126.874 192.509  1.00  0.76           C
ATOM   3542  CG1 ILE A 371     180.067 125.445 192.386  1.00  0.76           C
ATOM   3543  CG2 ILE A 371     178.901 127.293 191.141  1.00  0.76           C
ATOM   3544  CD1 ILE A 371     179.012 124.334 192.246  1.00  0.76           C
ATOM   3545  H   ILE A 371     180.031 127.032 195.019  1.00  0.00           H
ATOM   3546  HA  ILE A 371     181.519 127.654 192.675  1.00  0.00           H
ATOM   3547  HB  ILE A 371     178.659 126.833 193.202  1.00  0.00           H
ATOM   3548 HG13 ILE A 371     180.712 125.217 193.233  1.00  0.00           H
ATOM   3549 HG12 ILE A 371     180.718 125.414 191.518  1.00  0.00           H
ATOM   3550 HG21 ILE A 371     178.248 126.526 190.728  1.00  0.00           H
ATOM   3551 HG22 ILE A 371     178.292 128.194 191.216  1.00  0.00           H
ATOM   3552 HG23 ILE A 371     179.687 127.477 190.407  1.00  0.00           H
ATOM   3553 HD11 ILE A 371     179.053 123.649 193.093  1.00  0.00           H
ATOM   3554 HD12 ILE A 371     177.997 124.728 192.193  1.00  0.00           H
ATOM   3555 HD13 ILE A 371     179.182 123.749 191.342  1.00  0.00           H
ATOM   3556  N   VAL A 372     179.137 129.825 193.495  1.00  0.78           N
ATOM   3557  CA  VAL A 372     178.620 131.173 193.276  1.00  0.78           C
ATOM   3558  C   VAL A 372     179.539 132.284 193.822  1.00  0.78           C
ATOM   3559  O   VAL A 372     179.515 133.381 193.266  1.00  0.78           O
ATOM   3560  CB  VAL A 372     177.175 131.337 193.825  1.00  0.78           C
ATOM   3561  CG1 VAL A 372     177.052 131.329 195.351  1.00  0.78           C
ATOM   3562  CG2 VAL A 372     176.476 132.580 193.271  1.00  0.78           C
ATOM   3563  H   VAL A 372     178.665 129.267 194.194  1.00  0.00           H
ATOM   3564  HA  VAL A 372     178.570 131.319 192.198  1.00  0.00           H
ATOM   3565  HB  VAL A 372     176.602 130.479 193.469  1.00  0.00           H
ATOM   3566 HG11 VAL A 372     176.008 131.370 195.661  1.00  0.00           H
ATOM   3567 HG12 VAL A 372     177.457 130.402 195.734  1.00  0.00           H
ATOM   3568 HG13 VAL A 372     177.574 132.160 195.826  1.00  0.00           H
ATOM   3569 HG21 VAL A 372     175.484 132.691 193.703  1.00  0.00           H
ATOM   3570 HG22 VAL A 372     177.007 133.504 193.494  1.00  0.00           H
ATOM   3571 HG23 VAL A 372     176.373 132.485 192.192  1.00  0.00           H
ATOM   3572  N   LEU A 373     180.379 131.985 194.832  1.00  0.76           N
ATOM   3573  CA  LEU A 373     181.422 132.898 195.310  1.00  0.76           C
ATOM   3574  C   LEU A 373     182.445 133.229 194.211  1.00  0.76           C
ATOM   3575  O   LEU A 373     182.812 134.393 194.074  1.00  0.76           O
ATOM   3576  CB  LEU A 373     182.100 132.331 196.579  1.00  0.76           C
ATOM   3577  CG  LEU A 373     183.252 133.179 197.181  1.00  0.76           C
ATOM   3578  CD1 LEU A 373     182.820 134.606 197.568  1.00  0.76           C
ATOM   3579  CD2 LEU A 373     183.909 132.463 198.375  1.00  0.76           C
ATOM   3580  H   LEU A 373     180.347 131.070 195.260  1.00  0.00           H
ATOM   3581  HA  LEU A 373     180.914 133.826 195.577  1.00  0.00           H
ATOM   3582  HB3 LEU A 373     182.491 131.340 196.346  1.00  0.00           H
ATOM   3583  HB2 LEU A 373     181.340 132.173 197.345  1.00  0.00           H
ATOM   3584  HG  LEU A 373     184.030 133.276 196.423  1.00  0.00           H
ATOM   3585 HD11 LEU A 373     183.691 135.219 197.799  1.00  0.00           H
ATOM   3586 HD12 LEU A 373     182.281 135.116 196.771  1.00  0.00           H
ATOM   3587 HD13 LEU A 373     182.179 134.597 198.449  1.00  0.00           H
ATOM   3588 HD21 LEU A 373     184.973 132.301 198.197  1.00  0.00           H
ATOM   3589 HD22 LEU A 373     183.819 133.038 199.297  1.00  0.00           H
ATOM   3590 HD23 LEU A 373     183.462 131.486 198.564  1.00  0.00           H
ATOM   3591  N   GLU A 374     182.840 132.217 193.422  1.00  0.74           N
ATOM   3592  CA  GLU A 374     183.727 132.386 192.276  1.00  0.74           C
ATOM   3593  C   GLU A 374     183.076 133.186 191.134  1.00  0.74           C
ATOM   3594  O   GLU A 374     183.759 134.047 190.590  1.00  0.74           O
ATOM   3595  CB  GLU A 374     184.252 131.020 191.800  1.00  0.74           C
ATOM   3596  CG  GLU A 374     185.086 130.252 192.847  1.00  0.74           C
ATOM   3597  CD  GLU A 374     186.435 130.909 193.143  1.00  0.74           C
ATOM   3598  OE1 GLU A 374     187.358 130.729 192.319  1.00  0.74           O
ATOM   3599  OE2 GLU A 374     186.528 131.583 194.192  1.00  0.74           O
ATOM   3600  H   GLU A 374     182.493 131.283 193.589  1.00  0.00           H
ATOM   3601  HA  GLU A 374     184.582 132.973 192.613  1.00  0.00           H
ATOM   3602  HB3 GLU A 374     184.864 131.180 190.914  1.00  0.00           H
ATOM   3603  HB2 GLU A 374     183.418 130.393 191.481  1.00  0.00           H
ATOM   3604  HG3 GLU A 374     185.261 129.235 192.500  1.00  0.00           H
ATOM   3605  HG2 GLU A 374     184.533 130.151 193.780  1.00  0.00           H
ATOM   3606  N   TYR A 375     181.775 132.972 190.848  1.00  0.76           N
ATOM   3607  CA  TYR A 375     181.000 133.796 189.904  1.00  0.76           C
ATOM   3608  C   TYR A 375     180.901 135.276 190.322  1.00  0.76           C
ATOM   3609  O   TYR A 375     180.925 136.146 189.455  1.00  0.76           O
ATOM   3610  CB  TYR A 375     179.586 133.211 189.680  1.00  0.76           C
ATOM   3611  CG  TYR A 375     179.473 131.844 189.015  1.00  0.76           C
ATOM   3612  CD1 TYR A 375     180.371 131.436 188.001  1.00  0.76           C
ATOM   3613  CD2 TYR A 375     178.411 130.986 189.374  1.00  0.76           C
ATOM   3614  CE1 TYR A 375     180.215 130.184 187.375  1.00  0.76           C
ATOM   3615  CE2 TYR A 375     178.261 129.732 188.751  1.00  0.76           C
ATOM   3616  CZ  TYR A 375     179.165 129.327 187.753  1.00  0.76           C
ATOM   3617  OH  TYR A 375     179.017 128.115 187.144  1.00  0.76           O
ATOM   3618  H   TYR A 375     181.268 132.246 191.335  1.00  0.00           H
ATOM   3619  HA  TYR A 375     181.530 133.793 188.955  1.00  0.00           H
ATOM   3620  HB3 TYR A 375     179.013 133.896 189.053  1.00  0.00           H
ATOM   3621  HB2 TYR A 375     179.054 133.181 190.632  1.00  0.00           H
ATOM   3622  HD1 TYR A 375     181.177 132.076 187.679  1.00  0.00           H
ATOM   3623  HD2 TYR A 375     177.692 131.291 190.119  1.00  0.00           H
ATOM   3624  HE1 TYR A 375     180.895 129.879 186.597  1.00  0.00           H
ATOM   3625  HE2 TYR A 375     177.446 129.083 189.030  1.00  0.00           H
ATOM   3626  HH  TYR A 375     179.606 128.000 186.395  1.00  0.00           H
ATOM   3627  N   LEU A 376     180.834 135.541 191.634  1.00  0.77           N
ATOM   3628  CA  LEU A 376     180.833 136.885 192.210  1.00  0.77           C
ATOM   3629  C   LEU A 376     182.201 137.588 192.115  1.00  0.77           C
ATOM   3630  O   LEU A 376     182.221 138.802 191.910  1.00  0.77           O
ATOM   3631  CB  LEU A 376     180.313 136.790 193.660  1.00  0.77           C
ATOM   3632  CG  LEU A 376     178.779 136.631 193.738  1.00  0.77           C
ATOM   3633  CD1 LEU A 376     178.330 136.225 195.149  1.00  0.77           C
ATOM   3634  CD2 LEU A 376     178.052 137.893 193.250  1.00  0.77           C
ATOM   3635  H   LEU A 376     180.797 134.775 192.293  1.00  0.00           H
ATOM   3636  HA  LEU A 376     180.142 137.497 191.627  1.00  0.00           H
ATOM   3637  HB3 LEU A 376     180.606 137.661 194.242  1.00  0.00           H
ATOM   3638  HB2 LEU A 376     180.795 135.949 194.154  1.00  0.00           H
ATOM   3639  HG  LEU A 376     178.490 135.815 193.075  1.00  0.00           H
ATOM   3640 HD11 LEU A 376     177.641 135.380 195.110  1.00  0.00           H
ATOM   3641 HD12 LEU A 376     179.176 135.912 195.756  1.00  0.00           H
ATOM   3642 HD13 LEU A 376     177.830 137.035 195.681  1.00  0.00           H
ATOM   3643 HD21 LEU A 376     177.156 138.117 193.829  1.00  0.00           H
ATOM   3644 HD22 LEU A 376     178.704 138.764 193.304  1.00  0.00           H
ATOM   3645 HD23 LEU A 376     177.746 137.774 192.211  1.00  0.00           H
ATOM   3646  N   ARG A 377     183.306 136.824 192.204  1.00  0.68           N
ATOM   3647  CA  ARG A 377     184.671 137.299 191.937  1.00  0.68           C
ATOM   3648  C   ARG A 377     184.919 137.600 190.447  1.00  0.68           C
ATOM   3649  O   ARG A 377     185.744 138.467 190.157  1.00  0.68           O
ATOM   3650  CB  ARG A 377     185.703 136.262 192.426  1.00  0.68           C
ATOM   3651  CG  ARG A 377     185.721 136.044 193.949  1.00  0.68           C
ATOM   3652  CD  ARG A 377     186.657 134.902 194.374  1.00  0.68           C
ATOM   3653  NE  ARG A 377     188.074 135.273 194.251  1.00  0.68           N
ATOM   3654  CZ  ARG A 377     189.117 134.425 194.208  1.00  0.68           C
ATOM   3655  NH1 ARG A 377     190.357 134.925 194.134  1.00  0.68           N
ATOM   3656  NH2 ARG A 377     188.951 133.096 194.237  1.00  0.68           N
ATOM   3657  H   ARG A 377     183.207 135.834 192.381  1.00  0.00           H
ATOM   3658  HA  ARG A 377     184.821 138.226 192.494  1.00  0.00           H
ATOM   3659  HB3 ARG A 377     186.704 136.560 192.112  1.00  0.00           H
ATOM   3660  HB2 ARG A 377     185.511 135.312 191.930  1.00  0.00           H
ATOM   3661  HG3 ARG A 377     184.733 135.893 194.376  1.00  0.00           H
ATOM   3662  HG2 ARG A 377     186.081 136.976 194.387  1.00  0.00           H
ATOM   3663  HD3 ARG A 377     186.532 134.111 193.636  1.00  0.00           H
ATOM   3664  HD2 ARG A 377     186.394 134.462 195.337  1.00  0.00           H
ATOM   3665  HE  ARG A 377     188.266 136.264 194.268  1.00  0.00           H
ATOM   3666 HH12 ARG A 377     191.155 134.306 194.103  1.00  0.00           H
ATOM   3667 HH11 ARG A 377     190.507 135.923 194.110  1.00  0.00           H
ATOM   3668 HH22 ARG A 377     189.744 132.473 194.200  1.00  0.00           H
ATOM   3669 HH21 ARG A 377     188.018 132.687 194.261  1.00  0.00           H
ATOM   3670  N   ASP A 378     184.217 136.886 189.546  1.00  0.76           N
ATOM   3671  CA  ASP A 378     184.314 137.038 188.093  1.00  0.76           C
ATOM   3672  C   ASP A 378     183.907 138.432 187.596  1.00  0.76           C
ATOM   3673  O   ASP A 378     182.943 139.025 188.079  1.00  0.76           O
ATOM   3674  CB  ASP A 378     183.572 135.941 187.284  1.00  0.76           C
ATOM   3675  CG  ASP A 378     184.045 134.503 187.534  1.00  0.76           C
ATOM   3676  OD1 ASP A 378     185.181 134.332 188.032  1.00  0.76           O
ATOM   3677  OD2 ASP A 378     183.308 133.591 187.104  1.00  0.76           O
ATOM   3678  H   ASP A 378     183.577 136.175 189.871  1.00  0.00           H
ATOM   3679  HA  ASP A 378     185.379 136.930 187.876  1.00  0.00           H
ATOM   3680  HB3 ASP A 378     183.663 136.141 186.216  1.00  0.00           H
ATOM   3681  HB2 ASP A 378     182.511 135.991 187.520  1.00  0.00           H
ATOM   3682  N   THR A 379     184.692 138.894 186.617  1.00  0.49           N
ATOM   3683  CA  THR A 379     184.571 140.158 185.907  1.00  0.49           C
ATOM   3684  C   THR A 379     184.591 139.794 184.397  1.00  0.49           C
ATOM   3685  O   THR A 379     185.441 138.992 184.012  1.00  0.49           O
ATOM   3686  CB  THR A 379     185.788 141.055 186.256  1.00  0.49           C
ATOM   3687  OG1 THR A 379     187.030 140.425 185.995  1.00  0.49           O
ATOM   3688  CG2 THR A 379     185.793 141.506 187.725  1.00  0.49           C
ATOM   3689  H   THR A 379     185.457 138.316 186.302  1.00  0.00           H
ATOM   3690  HA  THR A 379     183.678 140.683 186.228  1.00  0.00           H
ATOM   3691  HB  THR A 379     185.739 141.951 185.641  1.00  0.00           H
ATOM   3692  HG1 THR A 379     187.044 140.150 185.074  1.00  0.00           H
ATOM   3693 HG21 THR A 379     186.606 142.207 187.916  1.00  0.00           H
ATOM   3694 HG22 THR A 379     184.859 142.005 187.986  1.00  0.00           H
ATOM   3695 HG23 THR A 379     185.917 140.663 188.405  1.00  0.00           H
ATOM   3696  N   PRO A 380     183.666 140.332 183.559  1.00  0.56           N
ATOM   3697  CA  PRO A 380     182.654 141.355 183.876  1.00  0.56           C
ATOM   3698  C   PRO A 380     181.547 140.812 184.801  1.00  0.56           C
ATOM   3699  O   PRO A 380     181.571 139.615 185.095  1.00  0.56           O
ATOM   3700  CB  PRO A 380     182.097 141.783 182.496  1.00  0.56           C
ATOM   3701  CG  PRO A 380     182.973 141.122 181.450  1.00  0.56           C
ATOM   3702  CD  PRO A 380     183.510 139.897 182.173  1.00  0.56           C
ATOM   3703  HA  PRO A 380     183.169 142.190 184.348  1.00  0.00           H
ATOM   3704  HB3 PRO A 380     182.083 142.866 182.371  1.00  0.00           H
ATOM   3705  HB2 PRO A 380     181.072 141.433 182.361  1.00  0.00           H
ATOM   3706  HG3 PRO A 380     183.787 141.790 181.174  1.00  0.00           H
ATOM   3707  HG2 PRO A 380     182.428 140.886 180.541  1.00  0.00           H
ATOM   3708  HD2 PRO A 380     182.777 139.094 182.162  1.00  0.00           H
ATOM   3709  HD3 PRO A 380     184.414 139.509 181.712  1.00  0.00           H
ATOM   3710  N   PRO A 381     180.608 141.684 185.240  1.00  0.57           N
ATOM   3711  CA  PRO A 381     179.489 141.302 186.121  1.00  0.57           C
ATOM   3712  C   PRO A 381     178.787 139.998 185.722  1.00  0.57           C
ATOM   3713  O   PRO A 381     178.408 139.849 184.560  1.00  0.57           O
ATOM   3714  CB  PRO A 381     178.544 142.509 186.025  1.00  0.57           C
ATOM   3715  CG  PRO A 381     179.485 143.686 185.848  1.00  0.57           C
ATOM   3716  CD  PRO A 381     180.548 143.112 184.922  1.00  0.57           C
ATOM   3717  HA  PRO A 381     179.885 141.224 187.135  1.00  0.00           H
ATOM   3718  HB3 PRO A 381     177.897 142.612 186.893  1.00  0.00           H
ATOM   3719  HB2 PRO A 381     177.897 142.431 185.149  1.00  0.00           H
ATOM   3720  HG3 PRO A 381     179.931 143.942 186.810  1.00  0.00           H
ATOM   3721  HG2 PRO A 381     179.000 144.577 185.450  1.00  0.00           H
ATOM   3722  HD2 PRO A 381     180.230 143.234 183.886  1.00  0.00           H
ATOM   3723  HD3 PRO A 381     181.505 143.614 185.053  1.00  0.00           H
ATOM   3724  N   VAL A 382     178.668 139.079 186.691  1.00  0.70           N
ATOM   3725  CA  VAL A 382     177.882 137.856 186.564  1.00  0.70           C
ATOM   3726  C   VAL A 382     176.773 137.956 187.635  1.00  0.70           C
ATOM   3727  O   VAL A 382     176.991 137.510 188.764  1.00  0.70           O
ATOM   3728  CB  VAL A 382     178.738 136.570 186.785  1.00  0.70           C
ATOM   3729  CG1 VAL A 382     177.916 135.270 186.653  1.00  0.70           C
ATOM   3730  CG2 VAL A 382     179.952 136.506 185.839  1.00  0.70           C
ATOM   3731  H   VAL A 382     179.059 139.259 187.605  1.00  0.00           H
ATOM   3732  HA  VAL A 382     177.426 137.772 185.578  1.00  0.00           H
ATOM   3733  HB  VAL A 382     179.141 136.591 187.794  1.00  0.00           H
ATOM   3734 HG11 VAL A 382     178.554 134.389 186.733  1.00  0.00           H
ATOM   3735 HG12 VAL A 382     177.155 135.179 187.427  1.00  0.00           H
ATOM   3736 HG13 VAL A 382     177.412 135.220 185.687  1.00  0.00           H
ATOM   3737 HG21 VAL A 382     180.502 135.572 185.963  1.00  0.00           H
ATOM   3738 HG22 VAL A 382     179.646 136.576 184.795  1.00  0.00           H
ATOM   3739 HG23 VAL A 382     180.654 137.314 186.039  1.00  0.00           H
ATOM   3740  N   PRO A 383     175.632 138.612 187.306  1.00  0.77           N
ATOM   3741  CA  PRO A 383     174.526 138.798 188.260  1.00  0.77           C
ATOM   3742  C   PRO A 383     173.789 137.478 188.507  1.00  0.77           C
ATOM   3743  O   PRO A 383     173.193 136.932 187.581  1.00  0.77           O
ATOM   3744  CB  PRO A 383     173.630 139.880 187.623  1.00  0.77           C
ATOM   3745  CG  PRO A 383     174.488 140.495 186.536  1.00  0.77           C
ATOM   3746  CD  PRO A 383     175.324 139.322 186.067  1.00  0.77           C
ATOM   3747  HA  PRO A 383     174.944 139.197 189.180  1.00  0.00           H
ATOM   3748  HB3 PRO A 383     173.304 140.624 188.350  1.00  0.00           H
ATOM   3749  HB2 PRO A 383     172.730 139.454 187.176  1.00  0.00           H
ATOM   3750  HG3 PRO A 383     175.159 141.230 186.976  1.00  0.00           H
ATOM   3751  HG2 PRO A 383     173.919 140.985 185.748  1.00  0.00           H
ATOM   3752  HD2 PRO A 383     174.759 138.665 185.410  1.00  0.00           H
ATOM   3753  HD3 PRO A 383     176.168 139.686 185.502  1.00  0.00           H
ATOM   3754  N   VAL A 384     173.892 136.958 189.734  1.00  0.72           N
ATOM   3755  CA  VAL A 384     173.358 135.645 190.079  1.00  0.72           C
ATOM   3756  C   VAL A 384     171.894 135.796 190.545  1.00  0.72           C
ATOM   3757  O   VAL A 384     171.571 136.719 191.292  1.00  0.72           O
ATOM   3758  CB  VAL A 384     174.253 134.932 191.132  1.00  0.72           C
ATOM   3759  CG1 VAL A 384     175.742 135.039 190.732  1.00  0.72           C
ATOM   3760  CG2 VAL A 384     174.061 135.370 192.590  1.00  0.72           C
ATOM   3761  H   VAL A 384     174.410 137.445 190.454  1.00  0.00           H
ATOM   3762  HA  VAL A 384     173.369 135.015 189.187  1.00  0.00           H
ATOM   3763  HB  VAL A 384     173.999 133.873 191.085  1.00  0.00           H
ATOM   3764 HG11 VAL A 384     176.392 134.451 191.369  1.00  0.00           H
ATOM   3765 HG12 VAL A 384     175.909 134.714 189.706  1.00  0.00           H
ATOM   3766 HG13 VAL A 384     176.103 136.064 190.816  1.00  0.00           H
ATOM   3767 HG21 VAL A 384     174.797 134.913 193.248  1.00  0.00           H
ATOM   3768 HG22 VAL A 384     174.182 136.444 192.665  1.00  0.00           H
ATOM   3769 HG23 VAL A 384     173.077 135.100 192.973  1.00  0.00           H
ATOM   3770  N   VAL A 385     171.024 134.920 190.032  1.00  0.71           N
ATOM   3771  CA  VAL A 385     169.574 135.029 190.151  1.00  0.71           C
ATOM   3772  C   VAL A 385     169.080 133.843 190.998  1.00  0.71           C
ATOM   3773  O   VAL A 385     168.727 132.797 190.452  1.00  0.71           O
ATOM   3774  CB  VAL A 385     168.909 135.030 188.737  1.00  0.71           C
ATOM   3775  CG1 VAL A 385     167.368 135.108 188.777  1.00  0.71           C
ATOM   3776  CG2 VAL A 385     169.445 136.180 187.860  1.00  0.71           C
ATOM   3777  H   VAL A 385     171.365 134.164 189.452  1.00  0.00           H
ATOM   3778  HA  VAL A 385     169.284 135.952 190.655  1.00  0.00           H
ATOM   3779  HB  VAL A 385     169.179 134.106 188.224  1.00  0.00           H
ATOM   3780 HG11 VAL A 385     166.952 135.167 187.771  1.00  0.00           H
ATOM   3781 HG12 VAL A 385     166.915 134.239 189.253  1.00  0.00           H
ATOM   3782 HG13 VAL A 385     167.036 135.992 189.322  1.00  0.00           H
ATOM   3783 HG21 VAL A 385     168.981 136.177 186.874  1.00  0.00           H
ATOM   3784 HG22 VAL A 385     169.248 137.150 188.318  1.00  0.00           H
ATOM   3785 HG23 VAL A 385     170.521 136.102 187.706  1.00  0.00           H
ATOM   3786  N   VAL A 386     169.108 134.012 192.333  1.00  0.68           N
ATOM   3787  CA  VAL A 386     168.627 132.997 193.275  1.00  0.68           C
ATOM   3788  C   VAL A 386     167.090 132.966 193.306  1.00  0.68           C
ATOM   3789  O   VAL A 386     166.461 134.021 193.325  1.00  0.68           O
ATOM   3790  CB  VAL A 386     169.174 133.173 194.728  1.00  0.68           C
ATOM   3791  CG1 VAL A 386     170.709 133.129 194.790  1.00  0.68           C
ATOM   3792  CG2 VAL A 386     168.654 134.386 195.517  1.00  0.68           C
ATOM   3793  H   VAL A 386     169.408 134.894 192.727  1.00  0.00           H
ATOM   3794  HA  VAL A 386     168.955 132.029 192.911  1.00  0.00           H
ATOM   3795  HB  VAL A 386     168.839 132.299 195.291  1.00  0.00           H
ATOM   3796 HG11 VAL A 386     171.068 133.283 195.807  1.00  0.00           H
ATOM   3797 HG12 VAL A 386     171.085 132.161 194.472  1.00  0.00           H
ATOM   3798 HG13 VAL A 386     171.164 133.896 194.163  1.00  0.00           H
ATOM   3799 HG21 VAL A 386     169.102 134.424 196.511  1.00  0.00           H
ATOM   3800 HG22 VAL A 386     168.902 135.319 195.014  1.00  0.00           H
ATOM   3801 HG23 VAL A 386     167.576 134.350 195.671  1.00  0.00           H
ATOM   3802  N   CYS A 387     166.521 131.753 193.292  1.00  0.72           N
ATOM   3803  CA  CYS A 387     165.080 131.524 193.336  1.00  0.72           C
ATOM   3804  C   CYS A 387     164.648 131.373 194.798  1.00  0.72           C
ATOM   3805  O   CYS A 387     165.051 130.420 195.458  1.00  0.72           O
ATOM   3806  CB  CYS A 387     164.677 130.284 192.519  1.00  0.72           C
ATOM   3807  SG  CYS A 387     164.888 130.628 190.749  1.00  0.72           S
ATOM   3808  H   CYS A 387     167.103 130.927 193.245  1.00  0.00           H
ATOM   3809  HA  CYS A 387     164.551 132.380 192.915  1.00  0.00           H
ATOM   3810  HB3 CYS A 387     163.630 130.028 192.692  1.00  0.00           H
ATOM   3811  HB2 CYS A 387     165.274 129.414 192.794  1.00  0.00           H
ATOM   3812  HG  CYS A 387     166.221 130.725 190.786  1.00  0.00           H
ATOM   3813  N   ASP A 388     163.817 132.314 195.263  1.00  0.65           N
ATOM   3814  CA  ASP A 388     163.183 132.330 196.581  1.00  0.65           C
ATOM   3815  C   ASP A 388     162.227 131.122 196.719  1.00  0.65           C
ATOM   3816  O   ASP A 388     161.479 130.840 195.781  1.00  0.65           O
ATOM   3817  CB  ASP A 388     162.415 133.664 196.707  1.00  0.65           C
ATOM   3818  CG  ASP A 388     161.989 134.093 198.109  1.00  0.65           C
ATOM   3819  OD1 ASP A 388     162.815 133.967 199.039  1.00  0.65           O
ATOM   3820  OD2 ASP A 388     160.901 134.708 198.189  1.00  0.65           O
ATOM   3821  H   ASP A 388     163.531 133.062 194.643  1.00  0.00           H
ATOM   3822  HA  ASP A 388     163.967 132.269 197.339  1.00  0.00           H
ATOM   3823  HB3 ASP A 388     161.526 133.596 196.085  1.00  0.00           H
ATOM   3824  HB2 ASP A 388     163.002 134.478 196.290  1.00  0.00           H
ATOM   3825  N   GLY A 389     162.263 130.437 197.874  1.00  0.69           N
ATOM   3826  CA  GLY A 389     161.398 129.288 198.172  1.00  0.69           C
ATOM   3827  C   GLY A 389     161.765 128.023 197.374  1.00  0.69           C
ATOM   3828  O   GLY A 389     160.867 127.268 196.997  1.00  0.69           O
ATOM   3829  H   GLY A 389     162.929 130.701 198.588  1.00  0.00           H
ATOM   3830  HA3 GLY A 389     160.363 129.553 197.974  1.00  0.00           H
ATOM   3831  HA2 GLY A 389     161.466 129.064 199.236  1.00  0.00           H
ATOM   3832  N   SER A 390     163.063 127.815 197.100  1.00  0.67           N
ATOM   3833  CA  SER A 390     163.616 126.697 196.335  1.00  0.67           C
ATOM   3834  C   SER A 390     164.303 125.649 197.236  1.00  0.67           C
ATOM   3835  O   SER A 390     164.147 124.460 196.958  1.00  0.67           O
ATOM   3836  CB  SER A 390     164.567 127.277 195.272  1.00  0.67           C
ATOM   3837  OG  SER A 390     165.145 126.284 194.452  1.00  0.67           O
ATOM   3838  H   SER A 390     163.744 128.463 197.484  1.00  0.00           H
ATOM   3839  HA  SER A 390     162.811 126.186 195.803  1.00  0.00           H
ATOM   3840  HB3 SER A 390     165.368 127.837 195.746  1.00  0.00           H
ATOM   3841  HB2 SER A 390     164.029 127.975 194.630  1.00  0.00           H
ATOM   3842  HG  SER A 390     165.579 126.721 193.716  1.00  0.00           H
ATOM   3843  N   GLY A 391     165.003 126.084 198.301  1.00  0.72           N
ATOM   3844  CA  GLY A 391     165.584 125.203 199.318  1.00  0.72           C
ATOM   3845  C   GLY A 391     167.067 125.518 199.578  1.00  0.72           C
ATOM   3846  O   GLY A 391     167.454 126.683 199.610  1.00  0.72           O
ATOM   3847  H   GLY A 391     165.062 127.080 198.477  1.00  0.00           H
ATOM   3848  HA3 GLY A 391     165.453 124.151 199.073  1.00  0.00           H
ATOM   3849  HA2 GLY A 391     165.039 125.366 200.248  1.00  0.00           H
ATOM   3850  N   ARG A 392     167.854 124.452 199.834  1.00  0.71           N
ATOM   3851  CA  ARG A 392     169.203 124.384 200.427  1.00  0.71           C
ATOM   3852  C   ARG A 392     170.154 125.581 200.216  1.00  0.71           C
ATOM   3853  O   ARG A 392     170.431 126.287 201.185  1.00  0.71           O
ATOM   3854  CB  ARG A 392     169.895 123.055 200.046  1.00  0.71           C
ATOM   3855  CG  ARG A 392     169.208 121.798 200.616  1.00  0.71           C
ATOM   3856  CD  ARG A 392     169.922 120.483 200.255  1.00  0.71           C
ATOM   3857  NE  ARG A 392     169.808 120.159 198.827  1.00  0.71           N
ATOM   3858  CZ  ARG A 392     168.779 119.536 198.230  1.00  0.71           C
ATOM   3859  NH1 ARG A 392     168.792 119.375 196.902  1.00  0.71           N
ATOM   3860  NH2 ARG A 392     167.734 119.078 198.931  1.00  0.71           N
ATOM   3861  H   ARG A 392     167.426 123.544 199.699  1.00  0.00           H
ATOM   3862  HA  ARG A 392     169.013 124.329 201.496  1.00  0.00           H
ATOM   3863  HB3 ARG A 392     170.920 123.071 200.419  1.00  0.00           H
ATOM   3864  HB2 ARG A 392     169.963 122.982 198.961  1.00  0.00           H
ATOM   3865  HG3 ARG A 392     168.209 121.761 200.185  1.00  0.00           H
ATOM   3866  HG2 ARG A 392     169.062 121.859 201.694  1.00  0.00           H
ATOM   3867  HD3 ARG A 392     169.677 119.657 200.922  1.00  0.00           H
ATOM   3868  HD2 ARG A 392     170.991 120.657 200.383  1.00  0.00           H
ATOM   3869  HE  ARG A 392     170.535 120.555 198.240  1.00  0.00           H
ATOM   3870 HH12 ARG A 392     167.973 119.000 196.445  1.00  0.00           H
ATOM   3871 HH11 ARG A 392     169.560 119.714 196.337  1.00  0.00           H
ATOM   3872 HH22 ARG A 392     166.948 118.661 198.446  1.00  0.00           H
ATOM   3873 HH21 ARG A 392     167.687 119.222 199.928  1.00  0.00           H
ATOM   3874  N   ALA A 393     170.662 125.770 198.986  1.00  0.71           N
ATOM   3875  CA  ALA A 393     171.661 126.802 198.674  1.00  0.71           C
ATOM   3876  C   ALA A 393     171.057 128.121 198.161  1.00  0.71           C
ATOM   3877  O   ALA A 393     171.776 129.119 198.106  1.00  0.71           O
ATOM   3878  CB  ALA A 393     172.662 126.240 197.656  1.00  0.71           C
ATOM   3879  H   ALA A 393     170.382 125.158 198.235  1.00  0.00           H
ATOM   3880  HA  ALA A 393     172.230 127.038 199.575  1.00  0.00           H
ATOM   3881  HB1 ALA A 393     173.511 126.915 197.543  1.00  0.00           H
ATOM   3882  HB2 ALA A 393     173.060 125.278 197.981  1.00  0.00           H
ATOM   3883  HB3 ALA A 393     172.208 126.107 196.674  1.00  0.00           H
ATOM   3884  N   SER A 394     169.763 128.113 197.807  1.00  0.71           N
ATOM   3885  CA  SER A 394     169.042 129.270 197.287  1.00  0.71           C
ATOM   3886  C   SER A 394     168.485 130.153 198.404  1.00  0.71           C
ATOM   3887  O   SER A 394     168.759 131.350 198.413  1.00  0.71           O
ATOM   3888  CB  SER A 394     167.881 128.780 196.420  1.00  0.71           C
ATOM   3889  OG  SER A 394     168.362 128.327 195.185  1.00  0.71           O
ATOM   3890  H   SER A 394     169.227 127.262 197.903  1.00  0.00           H
ATOM   3891  HA  SER A 394     169.708 129.883 196.674  1.00  0.00           H
ATOM   3892  HB3 SER A 394     167.194 129.597 196.221  1.00  0.00           H
ATOM   3893  HB2 SER A 394     167.318 127.985 196.913  1.00  0.00           H
ATOM   3894  HG  SER A 394     168.526 129.083 194.614  1.00  0.00           H
ATOM   3895  N   ASP A 395     167.690 129.542 199.299  1.00  0.73           N
ATOM   3896  CA  ASP A 395     166.931 130.220 200.352  1.00  0.73           C
ATOM   3897  C   ASP A 395     167.810 130.754 201.477  1.00  0.73           C
ATOM   3898  O   ASP A 395     167.435 131.751 202.088  1.00  0.73           O
ATOM   3899  CB  ASP A 395     165.769 129.393 200.948  1.00  0.73           C
ATOM   3900  CG  ASP A 395     164.747 128.889 199.930  1.00  0.73           C
ATOM   3901  OD1 ASP A 395     164.920 129.160 198.721  1.00  0.73           O
ATOM   3902  OD2 ASP A 395     163.790 128.226 200.381  1.00  0.73           O
ATOM   3903  H   ASP A 395     167.525 128.546 199.219  1.00  0.00           H
ATOM   3904  HA  ASP A 395     166.474 131.086 199.876  1.00  0.00           H
ATOM   3905  HB3 ASP A 395     165.234 130.003 201.678  1.00  0.00           H
ATOM   3906  HB2 ASP A 395     166.182 128.526 201.468  1.00  0.00           H
ATOM   3907  N   ILE A 396     168.972 130.122 201.707  1.00  0.67           N
ATOM   3908  CA  ILE A 396     169.965 130.616 202.654  1.00  0.67           C
ATOM   3909  C   ILE A 396     170.609 131.946 202.196  1.00  0.67           C
ATOM   3910  O   ILE A 396     170.847 132.815 203.034  1.00  0.67           O
ATOM   3911  CB  ILE A 396     171.061 129.548 202.934  1.00  0.67           C
ATOM   3912  CG1 ILE A 396     171.946 129.880 204.154  1.00  0.67           C
ATOM   3913  CG2 ILE A 396     171.940 129.224 201.710  1.00  0.67           C
ATOM   3914  CD1 ILE A 396     171.147 130.274 205.405  1.00  0.67           C
ATOM   3915  H   ILE A 396     169.216 129.299 201.174  1.00  0.00           H
ATOM   3916  HA  ILE A 396     169.411 130.814 203.571  1.00  0.00           H
ATOM   3917  HB  ILE A 396     170.531 128.627 203.180  1.00  0.00           H
ATOM   3918 HG13 ILE A 396     172.631 130.689 203.906  1.00  0.00           H
ATOM   3919 HG12 ILE A 396     172.573 129.020 204.393  1.00  0.00           H
ATOM   3920 HG21 ILE A 396     172.537 128.334 201.886  1.00  0.00           H
ATOM   3921 HG22 ILE A 396     171.327 129.028 200.834  1.00  0.00           H
ATOM   3922 HG23 ILE A 396     172.627 130.035 201.465  1.00  0.00           H
ATOM   3923 HD11 ILE A 396     171.791 130.345 206.274  1.00  0.00           H
ATOM   3924 HD12 ILE A 396     170.694 131.259 205.305  1.00  0.00           H
ATOM   3925 HD13 ILE A 396     170.358 129.553 205.617  1.00  0.00           H
ATOM   3926  N   LEU A 397     170.799 132.102 200.873  1.00  0.71           N
ATOM   3927  CA  LEU A 397     171.204 133.351 200.231  1.00  0.71           C
ATOM   3928  C   LEU A 397     170.039 134.346 200.101  1.00  0.71           C
ATOM   3929  O   LEU A 397     170.290 135.541 200.228  1.00  0.71           O
ATOM   3930  CB  LEU A 397     171.824 133.047 198.848  1.00  0.71           C
ATOM   3931  CG  LEU A 397     173.320 132.669 198.905  1.00  0.71           C
ATOM   3932  CD1 LEU A 397     173.782 132.005 197.592  1.00  0.71           C
ATOM   3933  CD2 LEU A 397     174.195 133.894 199.239  1.00  0.71           C
ATOM   3934  H   LEU A 397     170.563 131.343 200.250  1.00  0.00           H
ATOM   3935  HA  LEU A 397     171.952 133.833 200.861  1.00  0.00           H
ATOM   3936  HB3 LEU A 397     171.715 133.903 198.179  1.00  0.00           H
ATOM   3937  HB2 LEU A 397     171.256 132.243 198.378  1.00  0.00           H
ATOM   3938  HG  LEU A 397     173.453 131.932 199.698  1.00  0.00           H
ATOM   3939 HD11 LEU A 397     174.194 131.014 197.784  1.00  0.00           H
ATOM   3940 HD12 LEU A 397     172.967 131.881 196.879  1.00  0.00           H
ATOM   3941 HD13 LEU A 397     174.554 132.588 197.089  1.00  0.00           H
ATOM   3942 HD21 LEU A 397     175.248 133.709 199.022  1.00  0.00           H
ATOM   3943 HD22 LEU A 397     173.890 134.768 198.663  1.00  0.00           H
ATOM   3944 HD23 LEU A 397     174.122 134.165 200.291  1.00  0.00           H
ATOM   3945  N   ALA A 398     168.805 133.860 199.867  1.00  0.75           N
ATOM   3946  CA  ALA A 398     167.610 134.695 199.720  1.00  0.75           C
ATOM   3947  C   ALA A 398     167.201 135.387 201.027  1.00  0.75           C
ATOM   3948  O   ALA A 398     166.850 136.566 200.987  1.00  0.75           O
ATOM   3949  CB  ALA A 398     166.443 133.877 199.148  1.00  0.75           C
ATOM   3950  H   ALA A 398     168.676 132.865 199.742  1.00  0.00           H
ATOM   3951  HA  ALA A 398     167.857 135.472 198.997  1.00  0.00           H
ATOM   3952  HB1 ALA A 398     165.639 134.533 198.812  1.00  0.00           H
ATOM   3953  HB2 ALA A 398     166.752 133.279 198.290  1.00  0.00           H
ATOM   3954  HB3 ALA A 398     166.014 133.211 199.896  1.00  0.00           H
ATOM   3955  N   PHE A 399     167.306 134.668 202.160  1.00  0.62           N
ATOM   3956  CA  PHE A 399     167.133 135.227 203.500  1.00  0.62           C
ATOM   3957  C   PHE A 399     168.256 136.208 203.860  1.00  0.62           C
ATOM   3958  O   PHE A 399     167.947 137.269 204.390  1.00  0.62           O
ATOM   3959  CB  PHE A 399     167.013 134.107 204.559  1.00  0.62           C
ATOM   3960  CG  PHE A 399     165.819 133.167 204.436  1.00  0.62           C
ATOM   3961  CD1 PHE A 399     164.549 133.631 204.022  1.00  0.62           C
ATOM   3962  CD2 PHE A 399     165.934 131.838 204.900  1.00  0.62           C
ATOM   3963  CE1 PHE A 399     163.466 132.762 203.986  1.00  0.62           C
ATOM   3964  CE2 PHE A 399     164.839 130.986 204.860  1.00  0.62           C
ATOM   3965  CZ  PHE A 399     163.613 131.443 204.395  1.00  0.62           C
ATOM   3966  H   PHE A 399     167.566 133.691 202.110  1.00  0.00           H
ATOM   3967  HA  PHE A 399     166.213 135.812 203.503  1.00  0.00           H
ATOM   3968  HB3 PHE A 399     166.977 134.548 205.557  1.00  0.00           H
ATOM   3969  HB2 PHE A 399     167.921 133.501 204.532  1.00  0.00           H
ATOM   3970  HD1 PHE A 399     164.400 134.654 203.715  1.00  0.00           H
ATOM   3971  HD2 PHE A 399     166.881 131.471 205.268  1.00  0.00           H
ATOM   3972  HE1 PHE A 399     162.505 133.115 203.644  1.00  0.00           H
ATOM   3973  HE2 PHE A 399     164.941 129.962 205.190  1.00  0.00           H
ATOM   3974  HZ  PHE A 399     162.766 130.773 204.363  1.00  0.00           H
ATOM   3975  N   GLY A 400     169.515 135.875 203.517  1.00  0.70           N
ATOM   3976  CA  GLY A 400     170.690 136.716 203.764  1.00  0.70           C
ATOM   3977  C   GLY A 400     170.661 138.033 202.967  1.00  0.70           C
ATOM   3978  O   GLY A 400     171.125 139.052 203.478  1.00  0.70           O
ATOM   3979  H   GLY A 400     169.681 134.985 203.067  1.00  0.00           H
ATOM   3980  HA3 GLY A 400     171.582 136.157 203.480  1.00  0.00           H
ATOM   3981  HA2 GLY A 400     170.772 136.926 204.831  1.00  0.00           H
ATOM   3982  N   HIE A 401     170.099 138.024 201.745  1.00  0.69           N
ATOM   3983  CA  HIE A 401     169.959 139.196 200.877  1.00  0.69           C
ATOM   3984  C   HIE A 401     168.803 140.122 201.298  1.00  0.69           C
ATOM   3985  O   HIE A 401     168.926 141.335 201.132  1.00  0.69           O
ATOM   3986  CB  HIE A 401     169.816 138.731 199.417  1.00  0.69           C
ATOM   3987  CG  HIE A 401     170.042 139.827 198.406  1.00  0.69           C
ATOM   3988  ND1 HIE A 401     168.999 140.469 197.729  1.00  0.69           N
ATOM   3989  CD2 HIE A 401     171.240 140.374 198.000  1.00  0.69           C
ATOM   3990  CE1 HIE A 401     169.598 141.364 196.956  1.00  0.69           C
ATOM   3991  NE2 HIE A 401     170.926 141.355 197.078  1.00  0.69           N
ATOM   3992  H   HIE A 401     169.759 137.149 201.365  1.00  0.00           H
ATOM   3993  HA  HIE A 401     170.888 139.766 200.954  1.00  0.00           H
ATOM   3994  HB3 HIE A 401     168.839 138.274 199.254  1.00  0.00           H
ATOM   3995  HB2 HIE A 401     170.553 137.958 199.202  1.00  0.00           H
ATOM   3996  HD2 HIE A 401     172.258 140.155 198.287  1.00  0.00           H
ATOM   3997  HE1 HIE A 401     169.064 142.030 196.294  1.00  0.00           H
ATOM   3998  HE2 HIE A 401     171.587 141.941 196.584  1.00  0.00           H
ATOM   3999  N   LYS A 402     167.728 139.546 201.865  1.00  0.67           N
ATOM   4000  CA  LYS A 402     166.627 140.279 202.501  1.00  0.67           C
ATOM   4001  C   LYS A 402     166.988 140.803 203.907  1.00  0.67           C
ATOM   4002  O   LYS A 402     166.292 141.683 204.411  1.00  0.67           O
ATOM   4003  CB  LYS A 402     165.381 139.376 202.553  1.00  0.67           C
ATOM   4004  CG  LYS A 402     164.747 139.129 201.173  1.00  0.67           C
ATOM   4005  CD  LYS A 402     163.590 138.124 201.247  1.00  0.67           C
ATOM   4006  CE  LYS A 402     162.954 137.836 199.882  1.00  0.67           C
ATOM   4007  NZ  LYS A 402     161.912 136.804 199.997  1.00  0.67           N
ATOM   4008  H   LYS A 402     167.693 138.539 201.945  1.00  0.00           H
ATOM   4009  HA  LYS A 402     166.392 141.151 201.887  1.00  0.00           H
ATOM   4010  HB3 LYS A 402     164.620 139.832 203.189  1.00  0.00           H
ATOM   4011  HB2 LYS A 402     165.638 138.427 203.026  1.00  0.00           H
ATOM   4012  HG3 LYS A 402     165.499 138.767 200.471  1.00  0.00           H
ATOM   4013  HG2 LYS A 402     164.385 140.074 200.766  1.00  0.00           H
ATOM   4014  HD3 LYS A 402     162.829 138.499 201.933  1.00  0.00           H
ATOM   4015  HD2 LYS A 402     163.956 137.191 201.679  1.00  0.00           H
ATOM   4016  HE3 LYS A 402     163.712 137.487 199.183  1.00  0.00           H
ATOM   4017  HE2 LYS A 402     162.517 138.743 199.462  1.00  0.00           H
ATOM   4018  HZ1 LYS A 402     161.504 136.606 199.092  1.00  0.00           H
ATOM   4019  HZ2 LYS A 402     162.323 135.944 200.336  1.00  0.00           H
ATOM   4020  HZ3 LYS A 402     161.188 137.104 200.634  1.00  0.00           H
ATOM   4021  N   TYR A 403     168.076 140.277 204.495  1.00  0.56           N
ATOM   4022  CA  TYR A 403     168.655 140.694 205.770  1.00  0.56           C
ATOM   4023  C   TYR A 403     169.815 141.678 205.538  1.00  0.56           C
ATOM   4024  O   TYR A 403     170.885 141.532 206.128  1.00  0.56           O
ATOM   4025  CB  TYR A 403     169.082 139.440 206.568  1.00  0.56           C
ATOM   4026  CG  TYR A 403     167.989 138.517 207.097  1.00  0.56           C
ATOM   4027  CD1 TYR A 403     166.620 138.873 207.088  1.00  0.56           C
ATOM   4028  CD2 TYR A 403     168.368 137.259 207.610  1.00  0.56           C
ATOM   4029  CE1 TYR A 403     165.649 137.978 207.576  1.00  0.56           C
ATOM   4030  CE2 TYR A 403     167.398 136.368 208.106  1.00  0.56           C
ATOM   4031  CZ  TYR A 403     166.037 136.726 208.088  1.00  0.56           C
ATOM   4032  OH  TYR A 403     165.099 135.859 208.568  1.00  0.56           O
ATOM   4033  H   TYR A 403     168.579 139.545 204.013  1.00  0.00           H
ATOM   4034  HA  TYR A 403     167.923 141.249 206.360  1.00  0.00           H
ATOM   4035  HB3 TYR A 403     169.657 139.741 207.439  1.00  0.00           H
ATOM   4036  HB2 TYR A 403     169.768 138.846 205.964  1.00  0.00           H
ATOM   4037  HD1 TYR A 403     166.289 139.825 206.705  1.00  0.00           H
ATOM   4038  HD2 TYR A 403     169.409 136.973 207.621  1.00  0.00           H
ATOM   4039  HE1 TYR A 403     164.606 138.261 207.559  1.00  0.00           H
ATOM   4040  HE2 TYR A 403     167.701 135.409 208.495  1.00  0.00           H
ATOM   4041  HH  TYR A 403     164.204 136.200 208.504  1.00  0.00           H
ATOM   4042  N   SER A 404     169.556 142.702 204.708  1.00  0.57           N
ATOM   4043  CA  SER A 404     170.405 143.879 204.541  1.00  0.57           C
ATOM   4044  C   SER A 404     170.296 144.832 205.753  1.00  0.57           C
ATOM   4045  O   SER A 404     169.646 144.508 206.750  1.00  0.57           O
ATOM   4046  CB  SER A 404     170.061 144.543 203.187  1.00  0.57           C
ATOM   4047  OG  SER A 404     168.828 145.235 203.224  1.00  0.57           O
ATOM   4048  H   SER A 404     168.652 142.751 204.258  1.00  0.00           H
ATOM   4049  HA  SER A 404     171.441 143.539 204.487  1.00  0.00           H
ATOM   4050  HB3 SER A 404     170.031 143.798 202.390  1.00  0.00           H
ATOM   4051  HB2 SER A 404     170.839 145.255 202.911  1.00  0.00           H
ATOM   4052  HG  SER A 404     168.638 145.576 202.346  1.00  0.00           H
ATOM   4053  N   GLU A 405     170.955 145.996 205.642  1.00  0.51           N
ATOM   4054  CA  GLU A 405     171.060 147.012 206.690  1.00  0.51           C
ATOM   4055  C   GLU A 405     169.718 147.557 207.214  1.00  0.51           C
ATOM   4056  O   GLU A 405     169.663 147.894 208.391  1.00  0.51           O
ATOM   4057  CB  GLU A 405     171.966 148.156 206.200  1.00  0.51           C
ATOM   4058  CG  GLU A 405     173.409 147.693 205.904  1.00  0.51           C
ATOM   4059  CD  GLU A 405     174.321 148.789 205.348  1.00  0.51           C
ATOM   4060  OE1 GLU A 405     173.879 149.957 205.280  1.00  0.51           O
ATOM   4061  OE2 GLU A 405     175.462 148.425 204.987  1.00  0.51           O
ATOM   4062  H   GLU A 405     171.459 146.198 204.792  1.00  0.00           H
ATOM   4063  HA  GLU A 405     171.552 146.537 207.541  1.00  0.00           H
ATOM   4064  HB3 GLU A 405     171.991 148.950 206.949  1.00  0.00           H
ATOM   4065  HB2 GLU A 405     171.532 148.601 205.303  1.00  0.00           H
ATOM   4066  HG3 GLU A 405     173.407 146.878 205.180  1.00  0.00           H
ATOM   4067  HG2 GLU A 405     173.864 147.301 206.813  1.00  0.00           H
ATOM   4068  N   GLU A 406     168.661 147.595 206.383  1.00  0.54           N
ATOM   4069  CA  GLU A 406     167.315 148.026 206.785  1.00  0.54           C
ATOM   4070  C   GLU A 406     166.679 147.123 207.863  1.00  0.54           C
ATOM   4071  O   GLU A 406     166.121 147.644 208.829  1.00  0.54           O
ATOM   4072  CB  GLU A 406     166.431 148.172 205.528  1.00  0.54           C
ATOM   4073  CG  GLU A 406     164.980 148.632 205.804  1.00  0.54           C
ATOM   4074  CD  GLU A 406     164.135 148.833 204.542  1.00  0.54           C
ATOM   4075  OE1 GLU A 406     164.628 148.513 203.437  1.00  0.54           O
ATOM   4076  OE2 GLU A 406     162.991 149.306 204.711  1.00  0.54           O
ATOM   4077  H   GLU A 406     168.766 147.286 205.428  1.00  0.00           H
ATOM   4078  HA  GLU A 406     167.418 149.020 207.225  1.00  0.00           H
ATOM   4079  HB3 GLU A 406     166.412 147.221 204.992  1.00  0.00           H
ATOM   4080  HB2 GLU A 406     166.905 148.886 204.852  1.00  0.00           H
ATOM   4081  HG3 GLU A 406     164.993 149.570 206.359  1.00  0.00           H
ATOM   4082  HG2 GLU A 406     164.457 147.906 206.427  1.00  0.00           H
ATOM   4083  N   GLY A 407     166.819 145.795 207.703  1.00  0.47           N
ATOM   4084  CA  GLY A 407     166.372 144.807 208.686  1.00  0.47           C
ATOM   4085  C   GLY A 407     167.354 144.702 209.867  1.00  0.47           C
ATOM   4086  O   GLY A 407     166.938 144.331 210.964  1.00  0.47           O
ATOM   4087  H   GLY A 407     167.306 145.446 206.889  1.00  0.00           H
ATOM   4088  HA3 GLY A 407     166.304 143.834 208.199  1.00  0.00           H
ATOM   4089  HA2 GLY A 407     165.374 145.054 209.052  1.00  0.00           H
ATOM   4090  N   GLY A 408     168.636 145.051 209.651  1.00  0.54           N
ATOM   4091  CA  GLY A 408     169.693 145.044 210.663  1.00  0.54           C
ATOM   4092  C   GLY A 408     169.621 146.264 211.596  1.00  0.54           C
ATOM   4093  O   GLY A 408     170.107 146.181 212.721  1.00  0.54           O
ATOM   4094  H   GLY A 408     168.908 145.336 208.720  1.00  0.00           H
ATOM   4095  HA3 GLY A 408     170.658 145.049 210.155  1.00  0.00           H
ATOM   4096  HA2 GLY A 408     169.647 144.127 211.249  1.00  0.00           H
ATOM   4097  N   LEU A 409     168.999 147.376 211.164  1.00  0.36           N
ATOM   4098  CA  LEU A 409     168.705 148.547 211.998  1.00  0.36           C
ATOM   4099  C   LEU A 409     167.599 148.245 213.022  1.00  0.36           C
ATOM   4100  O   LEU A 409     167.669 148.746 214.144  1.00  0.36           O
ATOM   4101  CB  LEU A 409     168.290 149.737 211.103  1.00  0.36           C
ATOM   4102  CG  LEU A 409     169.465 150.463 210.409  1.00  0.36           C
ATOM   4103  CD1 LEU A 409     168.961 151.370 209.265  1.00  0.36           C
ATOM   4104  CD2 LEU A 409     170.368 151.213 211.411  1.00  0.36           C
ATOM   4105  H   LEU A 409     168.665 147.415 210.211  1.00  0.00           H
ATOM   4106  HA  LEU A 409     169.603 148.810 212.558  1.00  0.00           H
ATOM   4107  HB3 LEU A 409     167.737 150.476 211.685  1.00  0.00           H
ATOM   4108  HB2 LEU A 409     167.585 149.374 210.354  1.00  0.00           H
ATOM   4109  HG  LEU A 409     170.100 149.708 209.953  1.00  0.00           H
ATOM   4110 HD11 LEU A 409     169.452 151.108 208.326  1.00  0.00           H
ATOM   4111 HD12 LEU A 409     167.888 151.269 209.100  1.00  0.00           H
ATOM   4112 HD13 LEU A 409     169.151 152.427 209.445  1.00  0.00           H
ATOM   4113 HD21 LEU A 409     170.541 152.252 211.133  1.00  0.00           H
ATOM   4114 HD22 LEU A 409     169.944 151.221 212.416  1.00  0.00           H
ATOM   4115 HD23 LEU A 409     171.346 150.736 211.480  1.00  0.00           H
ATOM   4116  N   ILE A 410     166.616 147.422 212.619  1.00  0.34           N
ATOM   4117  CA  ILE A 410     165.507 146.977 213.460  1.00  0.34           C
ATOM   4118  C   ILE A 410     165.959 145.884 214.455  1.00  0.34           C
ATOM   4119  O   ILE A 410     165.532 145.919 215.608  1.00  0.34           O
ATOM   4120  CB  ILE A 410     164.322 146.442 212.596  1.00  0.34           C
ATOM   4121  CG1 ILE A 410     163.808 147.523 211.611  1.00  0.34           C
ATOM   4122  CG2 ILE A 410     163.136 145.893 213.423  1.00  0.34           C
ATOM   4123  CD1 ILE A 410     162.896 146.977 210.501  1.00  0.34           C
ATOM   4124  H   ILE A 410     166.636 147.055 211.679  1.00  0.00           H
ATOM   4125  HA  ILE A 410     165.147 147.832 214.038  1.00  0.00           H
ATOM   4126  HB  ILE A 410     164.706 145.614 211.996  1.00  0.00           H
ATOM   4127 HG13 ILE A 410     164.639 148.032 211.125  1.00  0.00           H
ATOM   4128 HG12 ILE A 410     163.279 148.297 212.167  1.00  0.00           H
ATOM   4129 HG21 ILE A 410     162.332 145.535 212.779  1.00  0.00           H
ATOM   4130 HG22 ILE A 410     163.416 145.051 214.054  1.00  0.00           H
ATOM   4131 HG23 ILE A 410     162.720 146.665 214.071  1.00  0.00           H
ATOM   4132 HD11 ILE A 410     162.962 147.597 209.607  1.00  0.00           H
ATOM   4133 HD12 ILE A 410     163.171 145.962 210.214  1.00  0.00           H
ATOM   4134 HD13 ILE A 410     161.853 146.966 210.818  1.00  0.00           H
ATOM   4135  N   ASN A 411     166.821 144.956 213.997  1.00  0.53           N
ATOM   4136  CA  ASN A 411     167.332 143.820 214.769  1.00  0.53           C
ATOM   4137  C   ASN A 411     168.845 143.699 214.529  1.00  0.53           C
ATOM   4138  O   ASN A 411     169.252 142.993 213.607  1.00  0.53           O
ATOM   4139  CB  ASN A 411     166.596 142.519 214.345  1.00  0.53           C
ATOM   4140  CG  ASN A 411     165.098 142.509 214.661  1.00  0.53           C
ATOM   4141  OD1 ASN A 411     164.702 142.584 215.821  1.00  0.53           O
ATOM   4142  ND2 ASN A 411     164.259 142.403 213.628  1.00  0.53           N
ATOM   4143  H   ASN A 411     167.131 145.004 213.035  1.00  0.00           H
ATOM   4144  HA  ASN A 411     167.174 143.985 215.837  1.00  0.00           H
ATOM   4145  HB3 ASN A 411     167.035 141.667 214.867  1.00  0.00           H
ATOM   4146  HB2 ASN A 411     166.742 142.329 213.280  1.00  0.00           H
ATOM   4147 HD22 ASN A 411     163.262 142.388 213.789  1.00  0.00           H
ATOM   4148 HD21 ASN A 411     164.612 142.346 212.684  1.00  0.00           H
ATOM   4149  N   GLU A 412     169.660 144.384 215.356  1.00  0.52           N
ATOM   4150  CA  GLU A 412     171.131 144.349 215.275  1.00  0.52           C
ATOM   4151  C   GLU A 412     171.748 142.973 215.609  1.00  0.52           C
ATOM   4152  O   GLU A 412     172.832 142.668 215.107  1.00  0.52           O
ATOM   4153  CB  GLU A 412     171.741 145.489 216.124  1.00  0.52           C
ATOM   4154  CG  GLU A 412     173.286 145.566 216.048  1.00  0.52           C
ATOM   4155  CD  GLU A 412     173.938 146.668 216.879  1.00  0.52           C
ATOM   4156  OE1 GLU A 412     173.204 147.461 217.507  1.00  0.52           O
ATOM   4157  OE2 GLU A 412     175.190 146.678 216.879  1.00  0.52           O
ATOM   4158  H   GLU A 412     169.264 144.966 216.079  1.00  0.00           H
ATOM   4159  HA  GLU A 412     171.400 144.546 214.237  1.00  0.00           H
ATOM   4160  HB3 GLU A 412     171.431 145.373 217.164  1.00  0.00           H
ATOM   4161  HB2 GLU A 412     171.322 146.440 215.788  1.00  0.00           H
ATOM   4162  HG3 GLU A 412     173.595 145.689 215.009  1.00  0.00           H
ATOM   4163  HG2 GLU A 412     173.733 144.639 216.403  1.00  0.00           H
ATOM   4164  N   SER A 413     171.025 142.146 216.386  1.00  0.72           N
ATOM   4165  CA  SER A 413     171.350 140.753 216.718  1.00  0.72           C
ATOM   4166  C   SER A 413     171.522 139.804 215.509  1.00  0.72           C
ATOM   4167  O   SER A 413     171.979 138.679 215.706  1.00  0.72           O
ATOM   4168  CB  SER A 413     170.295 140.240 217.720  1.00  0.72           C
ATOM   4169  OG  SER A 413     169.002 140.168 217.147  1.00  0.72           O
ATOM   4170  H   SER A 413     170.134 142.470 216.736  1.00  0.00           H
ATOM   4171  HA  SER A 413     172.313 140.771 217.232  1.00  0.00           H
ATOM   4172  HB3 SER A 413     170.255 140.887 218.597  1.00  0.00           H
ATOM   4173  HB2 SER A 413     170.567 139.247 218.081  1.00  0.00           H
ATOM   4174  HG  SER A 413     168.951 139.401 216.568  1.00  0.00           H
ATOM   4175  N   LEU A 414     171.192 140.286 214.297  1.00  0.63           N
ATOM   4176  CA  LEU A 414     171.340 139.647 212.992  1.00  0.63           C
ATOM   4177  C   LEU A 414     172.720 139.028 212.698  1.00  0.63           C
ATOM   4178  O   LEU A 414     172.756 137.994 212.032  1.00  0.63           O
ATOM   4179  CB  LEU A 414     170.913 140.664 211.911  1.00  0.63           C
ATOM   4180  CG  LEU A 414     171.016 140.227 210.430  1.00  0.63           C
ATOM   4181  CD1 LEU A 414     170.161 138.984 210.105  1.00  0.63           C
ATOM   4182  CD2 LEU A 414     170.717 141.414 209.494  1.00  0.63           C
ATOM   4183  H   LEU A 414     170.822 141.226 214.259  1.00  0.00           H
ATOM   4184  HA  LEU A 414     170.615 138.841 213.003  1.00  0.00           H
ATOM   4185  HB3 LEU A 414     171.508 141.569 212.047  1.00  0.00           H
ATOM   4186  HB2 LEU A 414     169.880 140.956 212.100  1.00  0.00           H
ATOM   4187  HG  LEU A 414     172.056 139.959 210.238  1.00  0.00           H
ATOM   4188 HD11 LEU A 414     170.686 138.328 209.411  1.00  0.00           H
ATOM   4189 HD12 LEU A 414     169.926 138.387 210.983  1.00  0.00           H
ATOM   4190 HD13 LEU A 414     169.206 139.251 209.657  1.00  0.00           H
ATOM   4191 HD21 LEU A 414     171.467 141.479 208.705  1.00  0.00           H
ATOM   4192 HD22 LEU A 414     169.739 141.345 209.020  1.00  0.00           H
ATOM   4193 HD23 LEU A 414     170.737 142.366 210.022  1.00  0.00           H
ATOM   4194  N   ARG A 415     173.812 139.629 213.214  1.00  0.56           N
ATOM   4195  CA  ARG A 415     175.182 139.104 213.097  1.00  0.56           C
ATOM   4196  C   ARG A 415     175.330 137.661 213.618  1.00  0.56           C
ATOM   4197  O   ARG A 415     176.048 136.869 213.009  1.00  0.56           O
ATOM   4198  CB  ARG A 415     176.185 140.014 213.842  1.00  0.56           C
ATOM   4199  CG  ARG A 415     176.254 141.466 213.331  1.00  0.56           C
ATOM   4200  CD  ARG A 415     177.408 142.268 213.961  1.00  0.56           C
ATOM   4201  NE  ARG A 415     177.168 142.599 215.374  1.00  0.56           N
ATOM   4202  CZ  ARG A 415     176.709 143.775 215.837  1.00  0.56           C
ATOM   4203  NH1 ARG A 415     176.493 143.934 217.147  1.00  0.56           N
ATOM   4204  NH2 ARG A 415     176.460 144.804 215.017  1.00  0.56           N
ATOM   4205  H   ARG A 415     173.700 140.472 213.759  1.00  0.00           H
ATOM   4206  HA  ARG A 415     175.438 139.100 212.036  1.00  0.00           H
ATOM   4207  HB3 ARG A 415     177.176 139.571 213.732  1.00  0.00           H
ATOM   4208  HB2 ARG A 415     175.972 140.013 214.912  1.00  0.00           H
ATOM   4209  HG3 ARG A 415     175.309 141.941 213.601  1.00  0.00           H
ATOM   4210  HG2 ARG A 415     176.321 141.517 212.244  1.00  0.00           H
ATOM   4211  HD3 ARG A 415     177.754 143.100 213.348  1.00  0.00           H
ATOM   4212  HD2 ARG A 415     178.263 141.594 214.023  1.00  0.00           H
ATOM   4213  HE  ARG A 415     177.301 141.843 216.031  1.00  0.00           H
ATOM   4214 HH12 ARG A 415     176.131 144.821 217.482  1.00  0.00           H
ATOM   4215 HH11 ARG A 415     176.662 143.183 217.800  1.00  0.00           H
ATOM   4216 HH22 ARG A 415     176.092 145.667 215.407  1.00  0.00           H
ATOM   4217 HH21 ARG A 415     176.609 144.722 214.023  1.00  0.00           H
ATOM   4218  N   ASP A 416     174.620 137.366 214.717  1.00  0.70           N
ATOM   4219  CA  ASP A 416     174.618 136.086 215.424  1.00  0.70           C
ATOM   4220  C   ASP A 416     173.403 135.212 215.056  1.00  0.70           C
ATOM   4221  O   ASP A 416     173.458 134.009 215.309  1.00  0.70           O
ATOM   4222  CB  ASP A 416     174.726 136.280 216.954  1.00  0.70           C
ATOM   4223  CG  ASP A 416     175.813 137.281 217.365  1.00  0.70           C
ATOM   4224  OD1 ASP A 416     176.993 136.867 217.371  1.00  0.70           O
ATOM   4225  OD2 ASP A 416     175.447 138.442 217.655  1.00  0.70           O
ATOM   4226  H   ASP A 416     174.054 138.090 215.140  1.00  0.00           H
ATOM   4227  HA  ASP A 416     175.500 135.520 215.117  1.00  0.00           H
ATOM   4228  HB3 ASP A 416     174.922 135.332 217.458  1.00  0.00           H
ATOM   4229  HB2 ASP A 416     173.774 136.619 217.367  1.00  0.00           H
ATOM   4230  N   GLN A 417     172.353 135.788 214.434  1.00  0.66           N
ATOM   4231  CA  GLN A 417     171.219 135.036 213.874  1.00  0.66           C
ATOM   4232  C   GLN A 417     171.593 134.205 212.636  1.00  0.66           C
ATOM   4233  O   GLN A 417     170.957 133.180 212.405  1.00  0.66           O
ATOM   4234  CB  GLN A 417     170.054 135.971 213.496  1.00  0.66           C
ATOM   4235  CG  GLN A 417     169.326 136.605 214.697  1.00  0.66           C
ATOM   4236  CD  GLN A 417     168.238 137.624 214.328  1.00  0.66           C
ATOM   4237  OE1 GLN A 417     167.644 138.225 215.219  1.00  0.66           O
ATOM   4238  NE2 GLN A 417     167.959 137.840 213.039  1.00  0.66           N
ATOM   4239  H   GLN A 417     172.362 136.784 214.267  1.00  0.00           H
ATOM   4240  HA  GLN A 417     170.865 134.341 214.637  1.00  0.00           H
ATOM   4241  HB3 GLN A 417     169.315 135.409 212.920  1.00  0.00           H
ATOM   4242  HB2 GLN A 417     170.433 136.731 212.816  1.00  0.00           H
ATOM   4243  HG3 GLN A 417     170.040 137.099 215.352  1.00  0.00           H
ATOM   4244  HG2 GLN A 417     168.864 135.819 215.296  1.00  0.00           H
ATOM   4245 HE22 GLN A 417     167.247 138.510 212.784  1.00  0.00           H
ATOM   4246 HE21 GLN A 417     168.449 137.336 212.316  1.00  0.00           H
ATOM   4247  N   LEU A 418     172.607 134.648 211.870  1.00  0.64           N
ATOM   4248  CA  LEU A 418     173.107 133.946 210.684  1.00  0.64           C
ATOM   4249  C   LEU A 418     173.751 132.584 211.001  1.00  0.64           C
ATOM   4250  O   LEU A 418     173.731 131.714 210.133  1.00  0.64           O
ATOM   4251  CB  LEU A 418     174.071 134.861 209.902  1.00  0.64           C
ATOM   4252  CG  LEU A 418     173.380 136.032 209.168  1.00  0.64           C
ATOM   4253  CD1 LEU A 418     174.422 137.023 208.626  1.00  0.64           C
ATOM   4254  CD2 LEU A 418     172.427 135.558 208.051  1.00  0.64           C
ATOM   4255  H   LEU A 418     173.073 135.512 212.110  1.00  0.00           H
ATOM   4256  HA  LEU A 418     172.244 133.732 210.055  1.00  0.00           H
ATOM   4257  HB3 LEU A 418     174.628 134.276 209.167  1.00  0.00           H
ATOM   4258  HB2 LEU A 418     174.814 135.252 210.599  1.00  0.00           H
ATOM   4259  HG  LEU A 418     172.777 136.579 209.891  1.00  0.00           H
ATOM   4260 HD11 LEU A 418     173.949 137.826 208.060  1.00  0.00           H
ATOM   4261 HD12 LEU A 418     174.979 137.486 209.441  1.00  0.00           H
ATOM   4262 HD13 LEU A 418     175.140 136.529 207.969  1.00  0.00           H
ATOM   4263 HD21 LEU A 418     172.602 136.082 207.111  1.00  0.00           H
ATOM   4264 HD22 LEU A 418     172.534 134.493 207.844  1.00  0.00           H
ATOM   4265 HD23 LEU A 418     171.388 135.734 208.330  1.00  0.00           H
ATOM   4266  N   LEU A 419     174.237 132.389 212.242  1.00  0.57           N
ATOM   4267  CA  LEU A 419     174.668 131.092 212.773  1.00  0.57           C
ATOM   4268  C   LEU A 419     173.517 130.067 212.806  1.00  0.57           C
ATOM   4269  O   LEU A 419     173.732 128.904 212.466  1.00  0.57           O
ATOM   4270  CB  LEU A 419     175.226 131.271 214.205  1.00  0.57           C
ATOM   4271  CG  LEU A 419     176.464 132.186 214.329  1.00  0.57           C
ATOM   4272  CD1 LEU A 419     176.755 132.523 215.803  1.00  0.57           C
ATOM   4273  CD2 LEU A 419     177.704 131.604 213.620  1.00  0.57           C
ATOM   4274  H   LEU A 419     174.216 133.152 212.904  1.00  0.00           H
ATOM   4275  HA  LEU A 419     175.450 130.700 212.121  1.00  0.00           H
ATOM   4276  HB3 LEU A 419     175.478 130.294 214.623  1.00  0.00           H
ATOM   4277  HB2 LEU A 419     174.428 131.657 214.840  1.00  0.00           H
ATOM   4278  HG  LEU A 419     176.223 133.135 213.848  1.00  0.00           H
ATOM   4279 HD11 LEU A 419     177.279 133.476 215.885  1.00  0.00           H
ATOM   4280 HD12 LEU A 419     175.839 132.612 216.388  1.00  0.00           H
ATOM   4281 HD13 LEU A 419     177.373 131.761 216.278  1.00  0.00           H
ATOM   4282 HD21 LEU A 419     178.571 131.555 214.279  1.00  0.00           H
ATOM   4283 HD22 LEU A 419     177.532 130.595 213.245  1.00  0.00           H
ATOM   4284 HD23 LEU A 419     177.985 132.223 212.767  1.00  0.00           H
ATOM   4285  N   VAL A 420     172.322 130.535 213.208  1.00  0.57           N
ATOM   4286  CA  VAL A 420     171.118 129.726 213.366  1.00  0.57           C
ATOM   4287  C   VAL A 420     170.483 129.364 212.007  1.00  0.57           C
ATOM   4288  O   VAL A 420     170.130 128.201 211.822  1.00  0.57           O
ATOM   4289  CB  VAL A 420     170.051 130.444 214.248  1.00  0.57           C
ATOM   4290  CG1 VAL A 420     168.781 129.603 214.494  1.00  0.57           C
ATOM   4291  CG2 VAL A 420     170.635 130.887 215.603  1.00  0.57           C
ATOM   4292  H   VAL A 420     172.229 131.514 213.439  1.00  0.00           H
ATOM   4293  HA  VAL A 420     171.400 128.796 213.864  1.00  0.00           H
ATOM   4294  HB  VAL A 420     169.726 131.349 213.735  1.00  0.00           H
ATOM   4295 HG11 VAL A 420     168.087 130.123 215.155  1.00  0.00           H
ATOM   4296 HG12 VAL A 420     168.240 129.394 213.574  1.00  0.00           H
ATOM   4297 HG13 VAL A 420     169.027 128.648 214.959  1.00  0.00           H
ATOM   4298 HG21 VAL A 420     169.875 131.356 216.227  1.00  0.00           H
ATOM   4299 HG22 VAL A 420     171.041 130.038 216.154  1.00  0.00           H
ATOM   4300 HG23 VAL A 420     171.435 131.617 215.478  1.00  0.00           H
ATOM   4301  N   THR A 421     170.364 130.339 211.085  1.00  0.66           N
ATOM   4302  CA  THR A 421     169.723 130.151 209.777  1.00  0.66           C
ATOM   4303  C   THR A 421     170.512 129.239 208.813  1.00  0.66           C
ATOM   4304  O   THR A 421     169.875 128.525 208.039  1.00  0.66           O
ATOM   4305  CB  THR A 421     169.444 131.495 209.051  1.00  0.66           C
ATOM   4306  OG1 THR A 421     170.629 132.165 208.662  1.00  0.66           O
ATOM   4307  CG2 THR A 421     168.550 132.452 209.852  1.00  0.66           C
ATOM   4308  H   THR A 421     170.695 131.272 211.292  1.00  0.00           H
ATOM   4309  HA  THR A 421     168.760 129.670 209.957  1.00  0.00           H
ATOM   4310  HB  THR A 421     168.912 131.271 208.125  1.00  0.00           H
ATOM   4311  HG1 THR A 421     170.392 133.016 208.287  1.00  0.00           H
ATOM   4312 HG21 THR A 421     168.334 133.355 209.282  1.00  0.00           H
ATOM   4313 HG22 THR A 421     167.597 131.982 210.094  1.00  0.00           H
ATOM   4314 HG23 THR A 421     169.013 132.757 210.788  1.00  0.00           H
ATOM   4315  N   ILE A 422     171.854 129.234 208.893  1.00  0.59           N
ATOM   4316  CA  ILE A 422     172.723 128.357 208.095  1.00  0.59           C
ATOM   4317  C   ILE A 422     172.606 126.873 208.498  1.00  0.59           C
ATOM   4318  O   ILE A 422     172.724 126.005 207.633  1.00  0.59           O
ATOM   4319  CB  ILE A 422     174.202 128.845 208.139  1.00  0.59           C
ATOM   4320  CG1 ILE A 422     174.330 130.195 207.397  1.00  0.59           C
ATOM   4321  CG2 ILE A 422     175.252 127.847 207.597  1.00  0.59           C
ATOM   4322  CD1 ILE A 422     175.643 130.925 207.676  1.00  0.59           C
ATOM   4323  H   ILE A 422     172.319 129.862 209.536  1.00  0.00           H
ATOM   4324  HA  ILE A 422     172.391 128.395 207.058  1.00  0.00           H
ATOM   4325  HB  ILE A 422     174.449 129.027 209.187  1.00  0.00           H
ATOM   4326 HG13 ILE A 422     173.516 130.867 207.667  1.00  0.00           H
ATOM   4327 HG12 ILE A 422     174.233 130.029 206.323  1.00  0.00           H
ATOM   4328 HG21 ILE A 422     176.255 128.273 207.589  1.00  0.00           H
ATOM   4329 HG22 ILE A 422     175.317 126.959 208.225  1.00  0.00           H
ATOM   4330 HG23 ILE A 422     175.019 127.532 206.579  1.00  0.00           H
ATOM   4331 HD11 ILE A 422     175.554 131.991 207.466  1.00  0.00           H
ATOM   4332 HD12 ILE A 422     175.951 130.816 208.716  1.00  0.00           H
ATOM   4333 HD13 ILE A 422     176.430 130.519 207.045  1.00  0.00           H
ATOM   4334  N   GLN A 423     172.306 126.615 209.781  1.00  0.56           N
ATOM   4335  CA  GLN A 423     172.042 125.280 210.310  1.00  0.56           C
ATOM   4336  C   GLN A 423     170.659 124.721 209.896  1.00  0.56           C
ATOM   4337  O   GLN A 423     170.503 123.501 209.889  1.00  0.56           O
ATOM   4338  CB  GLN A 423     172.232 125.321 211.846  1.00  0.56           C
ATOM   4339  CG  GLN A 423     172.179 123.960 212.573  1.00  0.56           C
ATOM   4340  CD  GLN A 423     173.256 122.988 212.084  1.00  0.56           C
ATOM   4341  OE1 GLN A 423     174.446 123.254 212.231  1.00  0.56           O
ATOM   4342  NE2 GLN A 423     172.844 121.859 211.506  1.00  0.56           N
ATOM   4343  H   GLN A 423     172.211 127.381 210.434  1.00  0.00           H
ATOM   4344  HA  GLN A 423     172.796 124.614 209.886  1.00  0.00           H
ATOM   4345  HB3 GLN A 423     171.484 125.980 212.288  1.00  0.00           H
ATOM   4346  HB2 GLN A 423     173.193 125.788 212.068  1.00  0.00           H
ATOM   4347  HG3 GLN A 423     171.191 123.509 212.478  1.00  0.00           H
ATOM   4348  HG2 GLN A 423     172.332 124.118 213.641  1.00  0.00           H
ATOM   4349 HE22 GLN A 423     173.515 121.195 211.150  1.00  0.00           H
ATOM   4350 HE21 GLN A 423     171.858 121.689 211.368  1.00  0.00           H
ATOM   4351  N   LYS A 424     169.690 125.591 209.541  1.00  0.62           N
ATOM   4352  CA  LYS A 424     168.344 125.186 209.105  1.00  0.62           C
ATOM   4353  C   LYS A 424     168.333 124.459 207.750  1.00  0.62           C
ATOM   4354  O   LYS A 424     167.621 123.465 207.613  1.00  0.62           O
ATOM   4355  CB  LYS A 424     167.386 126.396 209.032  1.00  0.62           C
ATOM   4356  CG  LYS A 424     167.075 127.052 210.383  1.00  0.62           C
ATOM   4357  CD  LYS A 424     166.052 128.191 210.247  1.00  0.62           C
ATOM   4358  CE  LYS A 424     165.796 128.921 211.571  1.00  0.62           C
ATOM   4359  NZ  LYS A 424     164.767 129.964 211.419  1.00  0.62           N
ATOM   4360  H   LYS A 424     169.879 126.583 209.555  1.00  0.00           H
ATOM   4361  HA  LYS A 424     167.953 124.492 209.852  1.00  0.00           H
ATOM   4362  HB3 LYS A 424     166.438 126.065 208.604  1.00  0.00           H
ATOM   4363  HB2 LYS A 424     167.773 127.141 208.338  1.00  0.00           H
ATOM   4364  HG3 LYS A 424     167.991 127.439 210.819  1.00  0.00           H
ATOM   4365  HG2 LYS A 424     166.697 126.301 211.078  1.00  0.00           H
ATOM   4366  HD3 LYS A 424     165.113 127.785 209.867  1.00  0.00           H
ATOM   4367  HD2 LYS A 424     166.401 128.904 209.498  1.00  0.00           H
ATOM   4368  HE3 LYS A 424     166.715 129.391 211.918  1.00  0.00           H
ATOM   4369  HE2 LYS A 424     165.474 128.218 212.340  1.00  0.00           H
ATOM   4370  HZ1 LYS A 424     165.067 130.638 210.729  1.00  0.00           H
ATOM   4371  HZ2 LYS A 424     163.900 129.542 211.119  1.00  0.00           H
ATOM   4372  HZ3 LYS A 424     164.625 130.430 212.304  1.00  0.00           H
ATOM   4373  N   THR A 425     169.100 124.979 206.779  1.00  0.63           N
ATOM   4374  CA  THR A 425     169.137 124.482 205.402  1.00  0.63           C
ATOM   4375  C   THR A 425     170.229 123.413 205.166  1.00  0.63           C
ATOM   4376  O   THR A 425     170.213 122.790 204.104  1.00  0.63           O
ATOM   4377  CB  THR A 425     169.376 125.656 204.414  1.00  0.63           C
ATOM   4378  OG1 THR A 425     170.639 126.266 204.598  1.00  0.63           O
ATOM   4379  CG2 THR A 425     168.288 126.739 204.472  1.00  0.63           C
ATOM   4380  H   THR A 425     169.659 125.800 206.965  1.00  0.00           H
ATOM   4381  HA  THR A 425     168.178 124.025 205.154  1.00  0.00           H
ATOM   4382  HB  THR A 425     169.373 125.258 203.404  1.00  0.00           H
ATOM   4383  HG1 THR A 425     171.323 125.645 204.332  1.00  0.00           H
ATOM   4384 HG21 THR A 425     168.454 127.501 203.710  1.00  0.00           H
ATOM   4385 HG22 THR A 425     167.300 126.313 204.298  1.00  0.00           H
ATOM   4386 HG23 THR A 425     168.271 127.242 205.440  1.00  0.00           H
ATOM   4387  N   PHE A 426     171.135 123.206 206.138  1.00  0.56           N
ATOM   4388  CA  PHE A 426     172.215 122.224 206.053  1.00  0.56           C
ATOM   4389  C   PHE A 426     172.394 121.535 207.410  1.00  0.56           C
ATOM   4390  O   PHE A 426     172.820 122.186 208.364  1.00  0.56           O
ATOM   4391  CB  PHE A 426     173.536 122.916 205.667  1.00  0.56           C
ATOM   4392  CG  PHE A 426     173.598 123.622 204.331  1.00  0.56           C
ATOM   4393  CD1 PHE A 426     173.615 122.883 203.131  1.00  0.56           C
ATOM   4394  CD2 PHE A 426     173.560 125.030 204.276  1.00  0.56           C
ATOM   4395  CE1 PHE A 426     173.619 123.550 201.915  1.00  0.56           C
ATOM   4396  CE2 PHE A 426     173.570 125.673 203.050  1.00  0.56           C
ATOM   4397  CZ  PHE A 426     173.602 124.938 201.872  1.00  0.56           C
ATOM   4398  H   PHE A 426     171.088 123.743 206.992  1.00  0.00           H
ATOM   4399  HA  PHE A 426     171.984 121.460 205.308  1.00  0.00           H
ATOM   4400  HB3 PHE A 426     174.335 122.174 205.679  1.00  0.00           H
ATOM   4401  HB2 PHE A 426     173.775 123.654 206.426  1.00  0.00           H
ATOM   4402  HD1 PHE A 426     173.616 121.803 203.155  1.00  0.00           H
ATOM   4403  HD2 PHE A 426     173.530 125.615 205.183  1.00  0.00           H
ATOM   4404  HE1 PHE A 426     173.617 122.986 200.996  1.00  0.00           H
ATOM   4405  HE2 PHE A 426     173.549 126.751 203.023  1.00  0.00           H
ATOM   4406  HZ  PHE A 426     173.600 125.446 200.919  1.00  0.00           H
ATOM   4407  N   THR A 427     172.139 120.219 207.462  1.00  0.53           N
ATOM   4408  CA  THR A 427     172.475 119.386 208.620  1.00  0.53           C
ATOM   4409  C   THR A 427     173.989 119.089 208.677  1.00  0.53           C
ATOM   4410  O   THR A 427     174.585 119.200 209.748  1.00  0.53           O
ATOM   4411  CB  THR A 427     171.711 118.036 208.601  1.00  0.53           C
ATOM   4412  OG1 THR A 427     170.322 118.298 208.602  1.00  0.53           O
ATOM   4413  CG2 THR A 427     172.012 117.085 209.777  1.00  0.53           C
ATOM   4414  H   THR A 427     171.751 119.742 206.662  1.00  0.00           H
ATOM   4415  HA  THR A 427     172.195 119.920 209.531  1.00  0.00           H
ATOM   4416  HB  THR A 427     171.930 117.510 207.671  1.00  0.00           H
ATOM   4417  HG1 THR A 427     169.851 117.469 208.717  1.00  0.00           H
ATOM   4418 HG21 THR A 427     171.362 116.210 209.749  1.00  0.00           H
ATOM   4419 HG22 THR A 427     173.037 116.717 209.751  1.00  0.00           H
ATOM   4420 HG23 THR A 427     171.859 117.582 210.735  1.00  0.00           H
ATOM   4421  N   TYR A 428     174.574 118.746 207.515  1.00  0.43           N
ATOM   4422  CA  TYR A 428     175.980 118.367 207.359  1.00  0.43           C
ATOM   4423  C   TYR A 428     176.979 119.529 207.440  1.00  0.43           C
ATOM   4424  O   TYR A 428     178.163 119.246 207.628  1.00  0.43           O
ATOM   4425  CB  TYR A 428     176.162 117.588 206.042  1.00  0.43           C
ATOM   4426  CG  TYR A 428     175.577 116.191 206.078  1.00  0.43           C
ATOM   4427  CD1 TYR A 428     174.305 115.933 205.527  1.00  0.43           C
ATOM   4428  CD2 TYR A 428     176.307 115.143 206.677  1.00  0.43           C
ATOM   4429  CE1 TYR A 428     173.768 114.632 205.576  1.00  0.43           C
ATOM   4430  CE2 TYR A 428     175.770 113.843 206.725  1.00  0.43           C
ATOM   4431  CZ  TYR A 428     174.499 113.587 206.174  1.00  0.43           C
ATOM   4432  OH  TYR A 428     173.975 112.329 206.217  1.00  0.43           O
ATOM   4433  H   TYR A 428     174.012 118.693 206.678  1.00  0.00           H
ATOM   4434  HA  TYR A 428     176.228 117.695 208.183  1.00  0.00           H
ATOM   4435  HB3 TYR A 428     177.224 117.472 205.817  1.00  0.00           H
ATOM   4436  HB2 TYR A 428     175.745 118.149 205.203  1.00  0.00           H
ATOM   4437  HD1 TYR A 428     173.738 116.730 205.068  1.00  0.00           H
ATOM   4438  HD2 TYR A 428     177.281 115.335 207.105  1.00  0.00           H
ATOM   4439  HE1 TYR A 428     172.793 114.438 205.153  1.00  0.00           H
ATOM   4440  HE2 TYR A 428     176.335 113.046 207.186  1.00  0.00           H
ATOM   4441  HH  TYR A 428     174.556 111.690 206.637  1.00  0.00           H
ATOM   4442  N   THR A 429     176.525 120.795 207.337  1.00  0.50           N
ATOM   4443  CA  THR A 429     177.417 121.947 207.507  1.00  0.50           C
ATOM   4444  C   THR A 429     177.876 122.133 208.965  1.00  0.50           C
ATOM   4445  O   THR A 429     178.833 122.865 209.164  1.00  0.50           O
ATOM   4446  CB  THR A 429     176.812 123.298 207.021  1.00  0.50           C
ATOM   4447  OG1 THR A 429     177.851 124.236 206.839  1.00  0.50           O
ATOM   4448  CG2 THR A 429     175.829 123.983 207.993  1.00  0.50           C
ATOM   4449  H   THR A 429     175.543 120.983 207.197  1.00  0.00           H
ATOM   4450  HA  THR A 429     178.312 121.757 206.911  1.00  0.00           H
ATOM   4451  HB  THR A 429     176.338 123.152 206.052  1.00  0.00           H
ATOM   4452  HG1 THR A 429     178.294 124.365 207.682  1.00  0.00           H
ATOM   4453 HG21 THR A 429     175.324 124.813 207.502  1.00  0.00           H
ATOM   4454 HG22 THR A 429     175.072 123.287 208.347  1.00  0.00           H
ATOM   4455 HG23 THR A 429     176.323 124.396 208.873  1.00  0.00           H
ATOM   4456  N   ARG A 430     177.207 121.497 209.946  1.00  0.42           N
ATOM   4457  CA  ARG A 430     177.471 121.622 211.385  1.00  0.42           C
ATOM   4458  C   ARG A 430     178.940 121.381 211.797  1.00  0.42           C
ATOM   4459  O   ARG A 430     179.406 122.000 212.753  1.00  0.42           O
ATOM   4460  CB  ARG A 430     176.510 120.680 212.140  1.00  0.42           C
ATOM   4461  CG  ARG A 430     176.512 120.878 213.665  1.00  0.42           C
ATOM   4462  CD  ARG A 430     175.409 120.088 214.376  1.00  0.42           C
ATOM   4463  NE  ARG A 430     175.565 120.184 215.833  1.00  0.42           N
ATOM   4464  CZ  ARG A 430     174.792 119.582 216.752  1.00  0.42           C
ATOM   4465  NH1 ARG A 430     175.043 119.787 218.051  1.00  0.42           N
ATOM   4466  NH2 ARG A 430     173.780 118.779 216.393  1.00  0.42           N
ATOM   4467  H   ARG A 430     176.429 120.903 209.697  1.00  0.00           H
ATOM   4468  HA  ARG A 430     177.225 122.650 211.656  1.00  0.00           H
ATOM   4469  HB3 ARG A 430     176.751 119.642 211.907  1.00  0.00           H
ATOM   4470  HB2 ARG A 430     175.497 120.839 211.771  1.00  0.00           H
ATOM   4471  HG3 ARG A 430     176.309 121.937 213.834  1.00  0.00           H
ATOM   4472  HG2 ARG A 430     177.483 120.680 214.120  1.00  0.00           H
ATOM   4473  HD3 ARG A 430     175.348 119.060 214.016  1.00  0.00           H
ATOM   4474  HD2 ARG A 430     174.449 120.560 214.164  1.00  0.00           H
ATOM   4475  HE  ARG A 430     176.313 120.783 216.153  1.00  0.00           H
ATOM   4476 HH12 ARG A 430     174.475 119.342 218.758  1.00  0.00           H
ATOM   4477 HH11 ARG A 430     175.803 120.387 218.337  1.00  0.00           H
ATOM   4478 HH22 ARG A 430     173.205 118.329 217.090  1.00  0.00           H
ATOM   4479 HH21 ARG A 430     173.587 118.621 215.415  1.00  0.00           H
ATOM   4480  N   THR A 431     179.641 120.517 211.046  1.00  0.45           N
ATOM   4481  CA  THR A 431     181.055 120.192 211.216  1.00  0.45           C
ATOM   4482  C   THR A 431     182.023 121.287 210.698  1.00  0.45           C
ATOM   4483  O   THR A 431     183.168 121.300 211.147  1.00  0.45           O
ATOM   4484  CB  THR A 431     181.382 118.866 210.474  1.00  0.45           C
ATOM   4485  OG1 THR A 431     181.286 119.000 209.066  1.00  0.45           O
ATOM   4486  CG2 THR A 431     180.511 117.679 210.916  1.00  0.45           C
ATOM   4487  H   THR A 431     179.188 120.067 210.263  1.00  0.00           H
ATOM   4488  HA  THR A 431     181.250 120.051 212.281  1.00  0.00           H
ATOM   4489  HB  THR A 431     182.419 118.604 210.690  1.00  0.00           H
ATOM   4490  HG1 THR A 431     181.356 118.129 208.668  1.00  0.00           H
ATOM   4491 HG21 THR A 431     180.835 116.755 210.436  1.00  0.00           H
ATOM   4492 HG22 THR A 431     180.576 117.528 211.994  1.00  0.00           H
ATOM   4493 HG23 THR A 431     179.461 117.829 210.663  1.00  0.00           H
ATOM   4494  N   GLN A 432     181.570 122.164 209.782  1.00  0.53           N
ATOM   4495  CA  GLN A 432     182.370 123.182 209.084  1.00  0.53           C
ATOM   4496  C   GLN A 432     181.602 124.515 208.918  1.00  0.53           C
ATOM   4497  O   GLN A 432     181.827 125.234 207.944  1.00  0.53           O
ATOM   4498  CB  GLN A 432     182.855 122.613 207.720  1.00  0.53           C
ATOM   4499  CG  GLN A 432     183.902 121.482 207.794  1.00  0.53           C
ATOM   4500  CD  GLN A 432     185.227 121.925 208.421  1.00  0.53           C
ATOM   4501  OE1 GLN A 432     185.809 122.925 208.010  1.00  0.53           O
ATOM   4502  NE2 GLN A 432     185.722 121.171 209.404  1.00  0.53           N
ATOM   4503  H   GLN A 432     180.603 122.104 209.490  1.00  0.00           H
ATOM   4504  HA  GLN A 432     183.237 123.438 209.695  1.00  0.00           H
ATOM   4505  HB3 GLN A 432     183.282 123.408 207.106  1.00  0.00           H
ATOM   4506  HB2 GLN A 432     181.991 122.252 207.160  1.00  0.00           H
ATOM   4507  HG3 GLN A 432     184.118 121.131 206.785  1.00  0.00           H
ATOM   4508  HG2 GLN A 432     183.500 120.621 208.328  1.00  0.00           H
ATOM   4509 HE22 GLN A 432     186.596 121.423 209.841  1.00  0.00           H
ATOM   4510 HE21 GLN A 432     185.212 120.366 209.738  1.00  0.00           H
ATOM   4511  N   ALA A 433     180.693 124.822 209.863  1.00  0.61           N
ATOM   4512  CA  ALA A 433     179.716 125.916 209.771  1.00  0.61           C
ATOM   4513  C   ALA A 433     180.329 127.324 209.798  1.00  0.61           C
ATOM   4514  O   ALA A 433     179.683 128.264 209.337  1.00  0.61           O
ATOM   4515  CB  ALA A 433     178.679 125.762 210.895  1.00  0.61           C
ATOM   4516  H   ALA A 433     180.565 124.185 210.637  1.00  0.00           H
ATOM   4517  HA  ALA A 433     179.194 125.812 208.819  1.00  0.00           H
ATOM   4518  HB1 ALA A 433     177.926 126.551 210.852  1.00  0.00           H
ATOM   4519  HB2 ALA A 433     178.150 124.812 210.823  1.00  0.00           H
ATOM   4520  HB3 ALA A 433     179.147 125.804 211.879  1.00  0.00           H
ATOM   4521  N   GLN A 434     181.561 127.427 210.319  1.00  0.55           N
ATOM   4522  CA  GLN A 434     182.367 128.640 210.396  1.00  0.55           C
ATOM   4523  C   GLN A 434     182.705 129.207 209.011  1.00  0.55           C
ATOM   4524  O   GLN A 434     182.418 130.376 208.767  1.00  0.55           O
ATOM   4525  CB  GLN A 434     183.646 128.344 211.202  1.00  0.55           C
ATOM   4526  CG  GLN A 434     183.360 127.965 212.669  1.00  0.55           C
ATOM   4527  CD  GLN A 434     184.624 127.622 213.460  1.00  0.55           C
ATOM   4528  OE1 GLN A 434     185.649 127.247 212.894  1.00  0.55           O
ATOM   4529  NE2 GLN A 434     184.545 127.718 214.788  1.00  0.55           N
ATOM   4530  H   GLN A 434     182.005 126.588 210.665  1.00  0.00           H
ATOM   4531  HA  GLN A 434     181.785 129.393 210.932  1.00  0.00           H
ATOM   4532  HB3 GLN A 434     184.300 129.218 211.181  1.00  0.00           H
ATOM   4533  HB2 GLN A 434     184.199 127.539 210.714  1.00  0.00           H
ATOM   4534  HG3 GLN A 434     182.698 127.100 212.719  1.00  0.00           H
ATOM   4535  HG2 GLN A 434     182.839 128.786 213.163  1.00  0.00           H
ATOM   4536 HE22 GLN A 434     185.347 127.491 215.357  1.00  0.00           H
ATOM   4537 HE21 GLN A 434     183.689 128.017 215.232  1.00  0.00           H
ATOM   4538  N   HIE A 435     183.263 128.365 208.122  1.00  0.64           N
ATOM   4539  CA  HIE A 435     183.580 128.748 206.746  1.00  0.64           C
ATOM   4540  C   HIE A 435     182.344 128.954 205.868  1.00  0.64           C
ATOM   4541  O   HIE A 435     182.365 129.876 205.058  1.00  0.64           O
ATOM   4542  CB  HIE A 435     184.574 127.766 206.106  1.00  0.64           C
ATOM   4543  CG  HIE A 435     185.988 128.009 206.563  1.00  0.64           C
ATOM   4544  ND1 HIE A 435     186.695 127.105 207.362  1.00  0.64           N
ATOM   4545  CD2 HIE A 435     186.783 129.109 206.319  1.00  0.64           C
ATOM   4546  CE1 HIE A 435     187.869 127.687 207.569  1.00  0.64           C
ATOM   4547  NE2 HIE A 435     187.976 128.879 206.980  1.00  0.64           N
ATOM   4548  H   HIE A 435     183.457 127.408 208.381  1.00  0.00           H
ATOM   4549  HA  HIE A 435     184.070 129.721 206.783  1.00  0.00           H
ATOM   4550  HB3 HIE A 435     184.568 127.865 205.019  1.00  0.00           H
ATOM   4551  HB2 HIE A 435     184.290 126.735 206.321  1.00  0.00           H
ATOM   4552  HD2 HIE A 435     186.598 130.013 205.756  1.00  0.00           H
ATOM   4553  HE1 HIE A 435     188.656 127.241 208.160  1.00  0.00           H
ATOM   4554  HE2 HIE A 435     188.779 129.490 207.007  1.00  0.00           H
ATOM   4555  N   LEU A 436     181.281 128.158 206.078  1.00  0.62           N
ATOM   4556  CA  LEU A 436     179.992 128.331 205.401  1.00  0.62           C
ATOM   4557  C   LEU A 436     179.243 129.611 205.830  1.00  0.62           C
ATOM   4558  O   LEU A 436     178.405 130.071 205.061  1.00  0.62           O
ATOM   4559  CB  LEU A 436     179.133 127.051 205.546  1.00  0.62           C
ATOM   4560  CG  LEU A 436     179.312 126.031 204.391  1.00  0.62           C
ATOM   4561  CD1 LEU A 436     178.741 126.536 203.051  1.00  0.62           C
ATOM   4562  CD2 LEU A 436     180.753 125.503 204.262  1.00  0.62           C
ATOM   4563  H   LEU A 436     181.336 127.420 206.766  1.00  0.00           H
ATOM   4564  HA  LEU A 436     180.206 128.465 204.340  1.00  0.00           H
ATOM   4565  HB3 LEU A 436     178.074 127.311 205.594  1.00  0.00           H
ATOM   4566  HB2 LEU A 436     179.347 126.573 206.502  1.00  0.00           H
ATOM   4567  HG  LEU A 436     178.702 125.170 204.655  1.00  0.00           H
ATOM   4568 HD11 LEU A 436     179.505 126.616 202.280  1.00  0.00           H
ATOM   4569 HD12 LEU A 436     177.982 125.851 202.672  1.00  0.00           H
ATOM   4570 HD13 LEU A 436     178.272 127.515 203.151  1.00  0.00           H
ATOM   4571 HD21 LEU A 436     180.753 124.447 203.991  1.00  0.00           H
ATOM   4572 HD22 LEU A 436     181.322 126.039 203.502  1.00  0.00           H
ATOM   4573 HD23 LEU A 436     181.303 125.588 205.199  1.00  0.00           H
ATOM   4574  N   PHE A 437     179.590 130.196 206.991  1.00  0.60           N
ATOM   4575  CA  PHE A 437     179.200 131.551 207.390  1.00  0.60           C
ATOM   4576  C   PHE A 437     180.074 132.642 206.745  1.00  0.60           C
ATOM   4577  O   PHE A 437     179.531 133.629 206.249  1.00  0.60           O
ATOM   4578  CB  PHE A 437     179.114 131.654 208.934  1.00  0.60           C
ATOM   4579  CG  PHE A 437     179.021 133.064 209.500  1.00  0.60           C
ATOM   4580  CD1 PHE A 437     177.815 133.790 209.404  1.00  0.60           C
ATOM   4581  CD2 PHE A 437     180.184 133.723 209.954  1.00  0.60           C
ATOM   4582  CE1 PHE A 437     177.778 135.124 209.790  1.00  0.60           C
ATOM   4583  CE2 PHE A 437     180.122 135.055 210.341  1.00  0.60           C
ATOM   4584  CZ  PHE A 437     178.923 135.751 210.261  1.00  0.60           C
ATOM   4585  H   PHE A 437     180.260 129.736 207.592  1.00  0.00           H
ATOM   4586  HA  PHE A 437     178.201 131.752 207.010  1.00  0.00           H
ATOM   4587  HB3 PHE A 437     179.965 131.152 209.395  1.00  0.00           H
ATOM   4588  HB2 PHE A 437     178.236 131.103 209.272  1.00  0.00           H
ATOM   4589  HD1 PHE A 437     176.926 133.318 209.014  1.00  0.00           H
ATOM   4590  HD2 PHE A 437     181.127 133.197 209.992  1.00  0.00           H
ATOM   4591  HE1 PHE A 437     176.860 135.684 209.711  1.00  0.00           H
ATOM   4592  HE2 PHE A 437     181.012 135.554 210.695  1.00  0.00           H
ATOM   4593  HZ  PHE A 437     178.882 136.789 210.558  1.00  0.00           H
ATOM   4594  N   ILE A 438     181.403 132.449 206.776  1.00  0.69           N
ATOM   4595  CA  ILE A 438     182.396 133.416 206.299  1.00  0.69           C
ATOM   4596  C   ILE A 438     182.296 133.702 204.788  1.00  0.69           C
ATOM   4597  O   ILE A 438     182.318 134.874 204.414  1.00  0.69           O
ATOM   4598  CB  ILE A 438     183.846 132.986 206.683  1.00  0.69           C
ATOM   4599  CG1 ILE A 438     184.061 133.112 208.210  1.00  0.69           C
ATOM   4600  CG2 ILE A 438     184.989 133.716 205.937  1.00  0.69           C
ATOM   4601  CD1 ILE A 438     185.211 132.250 208.754  1.00  0.69           C
ATOM   4602  H   ILE A 438     181.772 131.614 207.212  1.00  0.00           H
ATOM   4603  HA  ILE A 438     182.185 134.358 206.812  1.00  0.00           H
ATOM   4604  HB  ILE A 438     183.934 131.932 206.425  1.00  0.00           H
ATOM   4605 HG13 ILE A 438     183.155 132.843 208.749  1.00  0.00           H
ATOM   4606 HG12 ILE A 438     184.240 134.158 208.465  1.00  0.00           H
ATOM   4607 HG21 ILE A 438     185.965 133.397 206.300  1.00  0.00           H
ATOM   4608 HG22 ILE A 438     184.984 133.511 204.866  1.00  0.00           H
ATOM   4609 HG23 ILE A 438     184.923 134.796 206.072  1.00  0.00           H
ATOM   4610 HD11 ILE A 438     185.054 132.016 209.807  1.00  0.00           H
ATOM   4611 HD12 ILE A 438     185.299 131.304 208.220  1.00  0.00           H
ATOM   4612 HD13 ILE A 438     186.166 132.770 208.672  1.00  0.00           H
ATOM   4613  N   ILE A 439     182.150 132.651 203.961  1.00  0.74           N
ATOM   4614  CA  ILE A 439     182.038 132.774 202.503  1.00  0.74           C
ATOM   4615  C   ILE A 439     180.721 133.421 202.027  1.00  0.74           C
ATOM   4616  O   ILE A 439     180.714 133.984 200.934  1.00  0.74           O
ATOM   4617  CB  ILE A 439     182.220 131.420 201.761  1.00  0.74           C
ATOM   4618  CG1 ILE A 439     181.089 130.395 202.023  1.00  0.74           C
ATOM   4619  CG2 ILE A 439     183.632 130.851 202.012  1.00  0.74           C
ATOM   4620  CD1 ILE A 439     181.307 129.030 201.355  1.00  0.74           C
ATOM   4621  H   ILE A 439     182.138 131.710 204.336  1.00  0.00           H
ATOM   4622  HA  ILE A 439     182.845 133.432 202.181  1.00  0.00           H
ATOM   4623  HB  ILE A 439     182.179 131.638 200.692  1.00  0.00           H
ATOM   4624 HG13 ILE A 439     180.135 130.792 201.680  1.00  0.00           H
ATOM   4625 HG12 ILE A 439     180.957 130.250 203.090  1.00  0.00           H
ATOM   4626 HG21 ILE A 439     183.839 129.988 201.380  1.00  0.00           H
ATOM   4627 HG22 ILE A 439     184.395 131.594 201.783  1.00  0.00           H
ATOM   4628 HG23 ILE A 439     183.776 130.547 203.046  1.00  0.00           H
ATOM   4629 HD11 ILE A 439     180.378 128.463 201.333  1.00  0.00           H
ATOM   4630 HD12 ILE A 439     181.649 129.138 200.326  1.00  0.00           H
ATOM   4631 HD13 ILE A 439     182.039 128.434 201.902  1.00  0.00           H
ATOM   4632  N   LEU A 440     179.656 133.381 202.852  1.00  0.74           N
ATOM   4633  CA  LEU A 440     178.415 134.121 202.605  1.00  0.74           C
ATOM   4634  C   LEU A 440     178.607 135.634 202.765  1.00  0.74           C
ATOM   4635  O   LEU A 440     178.017 136.374 201.985  1.00  0.74           O
ATOM   4636  CB  LEU A 440     177.275 133.629 203.522  1.00  0.74           C
ATOM   4637  CG  LEU A 440     176.736 132.223 203.187  1.00  0.74           C
ATOM   4638  CD1 LEU A 440     175.706 131.768 204.237  1.00  0.74           C
ATOM   4639  CD2 LEU A 440     176.131 132.147 201.779  1.00  0.74           C
ATOM   4640  H   LEU A 440     179.726 132.902 203.740  1.00  0.00           H
ATOM   4641  HA  LEU A 440     178.128 133.958 201.566  1.00  0.00           H
ATOM   4642  HB3 LEU A 440     176.439 134.328 203.471  1.00  0.00           H
ATOM   4643  HB2 LEU A 440     177.612 133.654 204.558  1.00  0.00           H
ATOM   4644  HG  LEU A 440     177.574 131.528 203.210  1.00  0.00           H
ATOM   4645 HD11 LEU A 440     175.922 130.759 204.586  1.00  0.00           H
ATOM   4646 HD12 LEU A 440     175.692 132.422 205.108  1.00  0.00           H
ATOM   4647 HD13 LEU A 440     174.694 131.759 203.834  1.00  0.00           H
ATOM   4648 HD21 LEU A 440     175.524 131.251 201.645  1.00  0.00           H
ATOM   4649 HD22 LEU A 440     175.495 133.009 201.594  1.00  0.00           H
ATOM   4650 HD23 LEU A 440     176.904 132.137 201.014  1.00  0.00           H
ATOM   4651  N   MET A 441     179.456 136.068 203.713  1.00  0.68           N
ATOM   4652  CA  MET A 441     179.847 137.472 203.847  1.00  0.68           C
ATOM   4653  C   MET A 441     180.838 137.930 202.767  1.00  0.68           C
ATOM   4654  O   MET A 441     180.797 139.109 202.429  1.00  0.68           O
ATOM   4655  CB  MET A 441     180.363 137.771 205.268  1.00  0.68           C
ATOM   4656  CG  MET A 441     179.271 137.718 206.354  1.00  0.68           C
ATOM   4657  SD  MET A 441     177.802 138.764 206.092  1.00  0.68           S
ATOM   4658  CE  MET A 441     178.561 140.399 205.890  1.00  0.68           C
ATOM   4659  H   MET A 441     179.917 135.407 204.323  1.00  0.00           H
ATOM   4660  HA  MET A 441     178.956 138.079 203.682  1.00  0.00           H
ATOM   4661  HB3 MET A 441     180.833 138.755 205.297  1.00  0.00           H
ATOM   4662  HB2 MET A 441     181.154 137.067 205.526  1.00  0.00           H
ATOM   4663  HG3 MET A 441     179.709 137.991 207.314  1.00  0.00           H
ATOM   4664  HG2 MET A 441     178.925 136.689 206.468  1.00  0.00           H
ATOM   4665  HE1 MET A 441     177.787 141.165 205.837  1.00  0.00           H
ATOM   4666  HE2 MET A 441     179.214 140.624 206.733  1.00  0.00           H
ATOM   4667  HE3 MET A 441     179.145 140.441 204.970  1.00  0.00           H
ATOM   4668  N   GLU A 442     181.647 137.015 202.198  1.00  0.70           N
ATOM   4669  CA  GLU A 442     182.469 137.281 201.011  1.00  0.70           C
ATOM   4670  C   GLU A 442     181.627 137.429 199.729  1.00  0.70           C
ATOM   4671  O   GLU A 442     181.984 138.245 198.880  1.00  0.70           O
ATOM   4672  CB  GLU A 442     183.551 136.199 200.838  1.00  0.70           C
ATOM   4673  CG  GLU A 442     184.578 136.173 201.986  1.00  0.70           C
ATOM   4674  CD  GLU A 442     185.679 135.129 201.791  1.00  0.70           C
ATOM   4675  OE1 GLU A 442     185.367 134.038 201.266  1.00  0.70           O
ATOM   4676  OE2 GLU A 442     186.823 135.444 202.183  1.00  0.70           O
ATOM   4677  H   GLU A 442     181.648 136.065 202.543  1.00  0.00           H
ATOM   4678  HA  GLU A 442     182.978 138.233 201.166  1.00  0.00           H
ATOM   4679  HB3 GLU A 442     184.083 136.366 199.900  1.00  0.00           H
ATOM   4680  HB2 GLU A 442     183.076 135.224 200.739  1.00  0.00           H
ATOM   4681  HG3 GLU A 442     184.090 135.970 202.937  1.00  0.00           H
ATOM   4682  HG2 GLU A 442     185.041 137.156 202.082  1.00  0.00           H
ATOM   4683  N   CYS A 443     180.507 136.688 199.636  1.00  0.76           N
ATOM   4684  CA  CYS A 443     179.479 136.858 198.603  1.00  0.76           C
ATOM   4685  C   CYS A 443     178.750 138.206 198.766  1.00  0.76           C
ATOM   4686  O   CYS A 443     178.504 138.887 197.771  1.00  0.76           O
ATOM   4687  CB  CYS A 443     178.433 135.719 198.609  1.00  0.76           C
ATOM   4688  SG  CYS A 443     179.151 134.132 198.105  1.00  0.76           S
ATOM   4689  H   CYS A 443     180.303 136.009 200.357  1.00  0.00           H
ATOM   4690  HA  CYS A 443     179.983 136.871 197.636  1.00  0.00           H
ATOM   4691  HB3 CYS A 443     177.615 135.941 197.923  1.00  0.00           H
ATOM   4692  HB2 CYS A 443     177.982 135.594 199.591  1.00  0.00           H
ATOM   4693  HG  CYS A 443     179.905 133.967 199.198  1.00  0.00           H
ATOM   4694  N   MET A 444     178.444 138.567 200.025  1.00  0.66           N
ATOM   4695  CA  MET A 444     177.734 139.785 200.411  1.00  0.66           C
ATOM   4696  C   MET A 444     178.629 141.041 200.478  1.00  0.66           C
ATOM   4697  O   MET A 444     178.106 142.109 200.786  1.00  0.66           O
ATOM   4698  CB  MET A 444     176.962 139.527 201.728  1.00  0.66           C
ATOM   4699  CG  MET A 444     175.612 140.256 201.835  1.00  0.66           C
ATOM   4700  SD  MET A 444     174.348 139.786 200.612  1.00  0.66           S
ATOM   4701  CE  MET A 444     174.016 138.067 201.088  1.00  0.66           C
ATOM   4702  H   MET A 444     178.674 137.937 200.783  1.00  0.00           H
ATOM   4703  HA  MET A 444     177.004 139.979 199.623  1.00  0.00           H
ATOM   4704  HB3 MET A 444     177.585 139.778 202.588  1.00  0.00           H
ATOM   4705  HB2 MET A 444     176.748 138.467 201.834  1.00  0.00           H
ATOM   4706  HG3 MET A 444     175.771 141.329 201.751  1.00  0.00           H
ATOM   4707  HG2 MET A 444     175.192 140.092 202.828  1.00  0.00           H
ATOM   4708  HE1 MET A 444     173.175 137.676 200.513  1.00  0.00           H
ATOM   4709  HE2 MET A 444     174.883 137.435 200.896  1.00  0.00           H
ATOM   4710  HE3 MET A 444     173.764 138.005 202.147  1.00  0.00           H
ATOM   4711  N   LYS A 445     179.930 140.932 200.139  1.00  0.67           N
ATOM   4712  CA  LYS A 445     180.776 142.084 199.798  1.00  0.67           C
ATOM   4713  C   LYS A 445     180.344 142.718 198.465  1.00  0.67           C
ATOM   4714  O   LYS A 445     180.374 143.943 198.352  1.00  0.67           O
ATOM   4715  CB  LYS A 445     182.266 141.683 199.723  1.00  0.67           C
ATOM   4716  CG  LYS A 445     182.938 141.484 201.091  1.00  0.67           C
ATOM   4717  CD  LYS A 445     184.376 140.956 200.973  1.00  0.67           C
ATOM   4718  CE  LYS A 445     184.998 140.636 202.339  1.00  0.67           C
ATOM   4719  NZ  LYS A 445     186.359 140.090 202.197  1.00  0.67           N
ATOM   4720  H   LYS A 445     180.316 140.019 199.940  1.00  0.00           H
ATOM   4721  HA  LYS A 445     180.662 142.837 200.580  1.00  0.00           H
ATOM   4722  HB3 LYS A 445     182.827 142.467 199.211  1.00  0.00           H
ATOM   4723  HB2 LYS A 445     182.379 140.792 199.106  1.00  0.00           H
ATOM   4724  HG3 LYS A 445     182.353 140.797 201.692  1.00  0.00           H
ATOM   4725  HG2 LYS A 445     182.940 142.430 201.635  1.00  0.00           H
ATOM   4726  HD3 LYS A 445     184.989 141.696 200.457  1.00  0.00           H
ATOM   4727  HD2 LYS A 445     184.385 140.063 200.347  1.00  0.00           H
ATOM   4728  HE3 LYS A 445     184.387 139.905 202.870  1.00  0.00           H
ATOM   4729  HE2 LYS A 445     185.039 141.533 202.958  1.00  0.00           H
ATOM   4730  HZ1 LYS A 445     186.328 139.236 201.658  1.00  0.00           H
ATOM   4731  HZ2 LYS A 445     186.949 140.762 201.727  1.00  0.00           H
ATOM   4732  HZ3 LYS A 445     186.740 139.890 203.111  1.00  0.00           H
ATOM   4733  N   LYS A 446     179.937 141.875 197.498  1.00  0.67           N
ATOM   4734  CA  LYS A 446     179.433 142.297 196.195  1.00  0.67           C
ATOM   4735  C   LYS A 446     178.001 142.845 196.310  1.00  0.67           C
ATOM   4736  O   LYS A 446     177.798 144.003 195.951  1.00  0.67           O
ATOM   4737  CB  LYS A 446     179.562 141.143 195.176  1.00  0.67           C
ATOM   4738  CG  LYS A 446     181.016 140.696 194.912  1.00  0.67           C
ATOM   4739  CD  LYS A 446     181.865 141.706 194.123  1.00  0.67           C
ATOM   4740  CE  LYS A 446     183.319 141.244 193.944  1.00  0.67           C
ATOM   4741  NZ  LYS A 446     183.995 141.997 192.873  1.00  0.67           N
ATOM   4742  H   LYS A 446     179.933 140.880 197.677  1.00  0.00           H
ATOM   4743  HA  LYS A 446     180.055 143.123 195.846  1.00  0.00           H
ATOM   4744  HB3 LYS A 446     179.106 141.433 194.228  1.00  0.00           H
ATOM   4745  HB2 LYS A 446     178.990 140.284 195.527  1.00  0.00           H
ATOM   4746  HG3 LYS A 446     180.987 139.775 194.338  1.00  0.00           H
ATOM   4747  HG2 LYS A 446     181.511 140.446 195.851  1.00  0.00           H
ATOM   4748  HD3 LYS A 446     181.863 142.677 194.618  1.00  0.00           H
ATOM   4749  HD2 LYS A 446     181.406 141.861 193.148  1.00  0.00           H
ATOM   4750  HE3 LYS A 446     183.363 140.186 193.690  1.00  0.00           H
ATOM   4751  HE2 LYS A 446     183.870 141.362 194.878  1.00  0.00           H
ATOM   4752  HZ1 LYS A 446     183.511 141.841 192.000  1.00  0.00           H
ATOM   4753  HZ2 LYS A 446     183.988 142.983 193.092  1.00  0.00           H
ATOM   4754  HZ3 LYS A 446     184.949 141.676 192.785  1.00  0.00           H
ATOM   4755  N   LYS A 447     177.065 142.032 196.846  1.00  0.66           N
ATOM   4756  CA  LYS A 447     175.681 142.367 197.251  1.00  0.66           C
ATOM   4757  C   LYS A 447     174.713 142.798 196.116  1.00  0.66           C
ATOM   4758  O   LYS A 447     173.502 142.665 196.283  1.00  0.66           O
ATOM   4759  CB  LYS A 447     175.714 143.400 198.413  1.00  0.66           C
ATOM   4760  CG  LYS A 447     174.372 143.624 199.146  1.00  0.66           C
ATOM   4761  CD  LYS A 447     174.380 144.717 200.233  1.00  0.66           C
ATOM   4762  CE  LYS A 447     175.053 144.355 201.569  1.00  0.66           C
ATOM   4763  NZ  LYS A 447     176.522 144.420 201.502  1.00  0.66           N
ATOM   4764  H   LYS A 447     177.353 141.095 197.092  1.00  0.00           H
ATOM   4765  HA  LYS A 447     175.274 141.438 197.653  1.00  0.00           H
ATOM   4766  HB3 LYS A 447     176.088 144.356 198.044  1.00  0.00           H
ATOM   4767  HB2 LYS A 447     176.439 143.057 199.146  1.00  0.00           H
ATOM   4768  HG3 LYS A 447     174.023 142.683 199.572  1.00  0.00           H
ATOM   4769  HG2 LYS A 447     173.611 143.922 198.428  1.00  0.00           H
ATOM   4770  HD3 LYS A 447     173.345 144.993 200.440  1.00  0.00           H
ATOM   4771  HD2 LYS A 447     174.837 145.622 199.830  1.00  0.00           H
ATOM   4772  HE3 LYS A 447     174.728 143.375 201.917  1.00  0.00           H
ATOM   4773  HE2 LYS A 447     174.739 145.074 202.327  1.00  0.00           H
ATOM   4774  HZ1 LYS A 447     176.873 143.716 200.866  1.00  0.00           H
ATOM   4775  HZ2 LYS A 447     176.808 145.335 201.185  1.00  0.00           H
ATOM   4776  HZ3 LYS A 447     176.908 144.250 202.420  1.00  0.00           H
ATOM   4777  N   GLU A 448     175.245 143.296 194.991  1.00  0.66           N
ATOM   4778  CA  GLU A 448     174.516 143.923 193.888  1.00  0.66           C
ATOM   4779  C   GLU A 448     174.678 143.139 192.575  1.00  0.66           C
ATOM   4780  O   GLU A 448     173.805 143.243 191.715  1.00  0.66           O
ATOM   4781  CB  GLU A 448     175.025 145.369 193.747  1.00  0.66           C
ATOM   4782  CG  GLU A 448     174.782 146.211 195.022  1.00  0.66           C
ATOM   4783  CD  GLU A 448     175.402 147.607 194.987  1.00  0.66           C
ATOM   4784  OE1 GLU A 448     176.188 147.883 194.055  1.00  0.66           O
ATOM   4785  OE2 GLU A 448     175.090 148.372 195.924  1.00  0.66           O
ATOM   4786  H   GLU A 448     176.250 143.404 194.958  1.00  0.00           H
ATOM   4787  HA  GLU A 448     173.447 143.955 194.109  1.00  0.00           H
ATOM   4788  HB3 GLU A 448     174.537 145.852 192.899  1.00  0.00           H
ATOM   4789  HB2 GLU A 448     176.091 145.348 193.512  1.00  0.00           H
ATOM   4790  HG3 GLU A 448     175.201 145.719 195.900  1.00  0.00           H
ATOM   4791  HG2 GLU A 448     173.711 146.307 195.201  1.00  0.00           H
ATOM   4792  N   LEU A 449     175.721 142.289 192.490  1.00  0.73           N
ATOM   4793  CA  LEU A 449     175.874 141.222 191.491  1.00  0.73           C
ATOM   4794  C   LEU A 449     175.057 139.968 191.890  1.00  0.73           C
ATOM   4795  O   LEU A 449     175.459 138.843 191.596  1.00  0.73           O
ATOM   4796  CB  LEU A 449     177.375 140.873 191.324  1.00  0.73           C
ATOM   4797  CG  LEU A 449     178.330 142.028 190.955  1.00  0.73           C
ATOM   4798  CD1 LEU A 449     179.768 141.501 190.793  1.00  0.73           C
ATOM   4799  CD2 LEU A 449     177.894 142.816 189.713  1.00  0.73           C
ATOM   4800  H   LEU A 449     176.389 142.269 193.246  1.00  0.00           H
ATOM   4801  HA  LEU A 449     175.479 141.567 190.534  1.00  0.00           H
ATOM   4802  HB3 LEU A 449     177.478 140.094 190.567  1.00  0.00           H
ATOM   4803  HB2 LEU A 449     177.727 140.442 192.258  1.00  0.00           H
ATOM   4804  HG  LEU A 449     178.344 142.722 191.797  1.00  0.00           H
ATOM   4805 HD11 LEU A 449     180.493 142.264 191.075  1.00  0.00           H
ATOM   4806 HD12 LEU A 449     179.954 140.623 191.413  1.00  0.00           H
ATOM   4807 HD13 LEU A 449     179.980 141.215 189.762  1.00  0.00           H
ATOM   4808 HD21 LEU A 449     178.735 143.050 189.061  1.00  0.00           H
ATOM   4809 HD22 LEU A 449     177.166 142.266 189.118  1.00  0.00           H
ATOM   4810 HD23 LEU A 449     177.451 143.768 190.007  1.00  0.00           H
ATOM   4811  N   ILE A 450     173.926 140.185 192.573  1.00  0.74           N
ATOM   4812  CA  ILE A 450     173.052 139.171 193.129  1.00  0.74           C
ATOM   4813  C   ILE A 450     171.668 139.791 193.364  1.00  0.74           C
ATOM   4814  O   ILE A 450     171.565 140.875 193.944  1.00  0.74           O
ATOM   4815  CB  ILE A 450     173.619 138.522 194.434  1.00  0.74           C
ATOM   4816  CG1 ILE A 450     172.656 137.493 195.075  1.00  0.74           C
ATOM   4817  CG2 ILE A 450     174.096 139.532 195.488  1.00  0.74           C
ATOM   4818  CD1 ILE A 450     173.338 136.538 196.068  1.00  0.74           C
ATOM   4819  H   ILE A 450     173.648 141.138 192.762  1.00  0.00           H
ATOM   4820  HA  ILE A 450     172.957 138.398 192.372  1.00  0.00           H
ATOM   4821  HB  ILE A 450     174.517 137.980 194.141  1.00  0.00           H
ATOM   4822 HG13 ILE A 450     172.180 136.898 194.295  1.00  0.00           H
ATOM   4823 HG12 ILE A 450     171.844 138.010 195.587  1.00  0.00           H
ATOM   4824 HG21 ILE A 450     174.569 139.035 196.335  1.00  0.00           H
ATOM   4825 HG22 ILE A 450     174.840 140.210 195.072  1.00  0.00           H
ATOM   4826 HG23 ILE A 450     173.267 140.118 195.877  1.00  0.00           H
ATOM   4827 HD11 ILE A 450     172.755 135.624 196.185  1.00  0.00           H
ATOM   4828 HD12 ILE A 450     174.335 136.249 195.734  1.00  0.00           H
ATOM   4829 HD13 ILE A 450     173.432 136.994 197.053  1.00  0.00           H
ATOM   4830  N   THR A 451     170.635 139.083 192.892  1.00  0.76           N
ATOM   4831  CA  THR A 451     169.231 139.426 193.084  1.00  0.76           C
ATOM   4832  C   THR A 451     168.446 138.158 193.440  1.00  0.76           C
ATOM   4833  O   THR A 451     168.814 137.058 193.022  1.00  0.76           O
ATOM   4834  CB  THR A 451     168.592 140.038 191.807  1.00  0.76           C
ATOM   4835  OG1 THR A 451     168.540 139.131 190.718  1.00  0.76           O
ATOM   4836  CG2 THR A 451     169.280 141.329 191.351  1.00  0.76           C
ATOM   4837  H   THR A 451     170.807 138.212 192.404  1.00  0.00           H
ATOM   4838  HA  THR A 451     169.127 140.128 193.913  1.00  0.00           H
ATOM   4839  HB  THR A 451     167.558 140.296 192.041  1.00  0.00           H
ATOM   4840  HG1 THR A 451     168.016 138.368 190.975  1.00  0.00           H
ATOM   4841 HG21 THR A 451     168.652 141.858 190.637  1.00  0.00           H
ATOM   4842 HG22 THR A 451     169.448 141.999 192.193  1.00  0.00           H
ATOM   4843 HG23 THR A 451     170.246 141.134 190.883  1.00  0.00           H
ATOM   4844  N   VAL A 452     167.355 138.366 194.188  1.00  0.76           N
ATOM   4845  CA  VAL A 452     166.415 137.322 194.561  1.00  0.76           C
ATOM   4846  C   VAL A 452     165.183 137.426 193.651  1.00  0.76           C
ATOM   4847  O   VAL A 452     164.481 138.439 193.677  1.00  0.76           O
ATOM   4848  CB  VAL A 452     165.958 137.456 196.041  1.00  0.76           C
ATOM   4849  CG1 VAL A 452     164.930 136.385 196.448  1.00  0.76           C
ATOM   4850  CG2 VAL A 452     167.149 137.416 197.011  1.00  0.76           C
ATOM   4851  H   VAL A 452     167.116 139.300 194.486  1.00  0.00           H
ATOM   4852  HA  VAL A 452     166.868 136.339 194.437  1.00  0.00           H
ATOM   4853  HB  VAL A 452     165.485 138.430 196.177  1.00  0.00           H
ATOM   4854 HG11 VAL A 452     164.746 136.395 197.521  1.00  0.00           H
ATOM   4855 HG12 VAL A 452     163.967 136.544 195.962  1.00  0.00           H
ATOM   4856 HG13 VAL A 452     165.278 135.384 196.189  1.00  0.00           H
ATOM   4857 HG21 VAL A 452     166.820 137.544 198.043  1.00  0.00           H
ATOM   4858 HG22 VAL A 452     167.681 136.470 196.946  1.00  0.00           H
[truncated: 5,489,549 more chars]
